# Supplementary material for: Genomics Reveals the Worldwide Distribution of Multidrug-Resistant Serotype 6E Pneumococci
Source: J Clin Microbiol. 2015 Jun 18;53(7):2271–85. doi: 10.1128/JCM.00744-15 (PMC4473186; doi:10.1128/JCM.00744-15)
Supplement: Supplemental material [file JCM.00744-15_zjm999094368so1.xlsx]

## Sheet: FINAL DATABASE
rmlst ID	ENA	Name	ST	CC	Orig_sero	Orig_sero_method	Seq_sero	Country	Region	Carriage/disease	Source	Year	Age (months)	Age (years)	MIC(Pen)	MIC(Chlor)	MIC(Tet)	MIC(Ery)	Publication	Reference	vaccine status
31907	ERR025270	ICE11	490	490	6B	Quellung	6A	Iceland	unknown	disease	blood	1998	unknown	unknown	unknown	unknown	unknown	unknown	Capsule switching	PMID: 23175765	pre
31908	ERR025271	Finland6B-12	238	273	6B	Quellung	6E	Finland	unknown	disease	unknown	1987	unknown	unknown	4	unknown	unknown	unknown	Capsule switching	PMID: 23175765	pre
32821	ERR025273	Maryland6B-17	384	384	6B	Quellung	6E	USA	unknown	disease	unknown	1997	unknown	unknown	1.5	unknown	unknown	unknown	Capsule switching	PMID: 23175765	pre
31178	ERR025264	Spain6B-2	90	90	6B	Quellung	6E	Spain	unknown	disease	pus	1988	unknown	unknown	0.5	unknown	unknown	unknown	Capsule switching	PMID: 23175765	pre
32880	ERR028719	USA22	490	490	6C	Quellung	6C	USA	unknown	disease	blood	2005	unknown	unknown	0.5	unknown	unknown	unknown	Capsule switching	PMID: 23175765	pre
33468	ERR163152	SA11	1094	1094	6A	presumed Quellung/latex	6A	South Africa	unknown	carriage	nasopharynx	1978	unknown	unknown	4	unknown	unknown	unknown	Core Genome	PMID: 25144616	pre
34396	ERR163153	SA12	1094	1094	6A	presumed Quellung/latex	6A	South Africa	unknown	carriage	nasopharynx	1978	unknown	unknown	4	unknown	unknown	unknown	Core Genome	PMID: 25144616	pre
32505	ERR163154	SA13	1094	1094	6A	presumed Quellung/latex	6A	South Africa	unknown	carriage	nasopharynx	1978	unknown	unknown	2	unknown	unknown	unknown	Core Genome	PMID: 25144616	pre
33469	ERR163155	SA14	1094	1094	6A	presumed Quellung/latex	6A	South Africa	unknown	carriage	nasopharynx	1978	unknown	unknown	4	unknown	unknown	unknown	Core Genome	PMID: 25144616	pre
33470	ERR163156	SA15	1094	1094	6A	presumed Quellung/latex	6A	South Africa	unknown	carriage	nasopharynx	1978	unknown	unknown	2	unknown	unknown	unknown	Core Genome	PMID: 25144616	pre
40690	ERR163157	SA16	1094	1094	6A	presumed Quellung/latex	6A	South Africa	unknown	carriage	nasopharynx	1978	unknown	unknown	4	unknown	unknown	unknown	Core Genome	PMID: 25144616	pre
32506	ERR163158	SA17	1094	1094	6A	presumed Quellung/latex	6A	South Africa	unknown	carriage	nasopharynx	1978	unknown	unknown	4	unknown	unknown	unknown	Core Genome	PMID: 25144616	pre
33471	ERR163159	SA18	1094	1094	6A	presumed Quellung/latex	6A	South Africa	unknown	carriage	nasopharynx	1978	unknown	unknown	2	unknown	unknown	unknown	Core Genome	PMID: 25144616	pre
33472	ERR163160	SA19	1094	1094	6A	presumed Quellung/latex	6A	South Africa	unknown	carriage	nasopharynx	1978	unknown	unknown	4	unknown	unknown	unknown	Core Genome	PMID: 25144616	pre
32507	ERR163161	SA20	1094	1094	6A	presumed Quellung/latex	6A	South Africa	unknown	carriage	nasopharynx	1978	unknown	unknown	4	unknown	unknown	unknown	Core Genome	PMID: 25144616	pre
33473	ERR163162	SA21	1607	1094	6A	presumed Quellung/latex	6A	South Africa	unknown	carriage	nasopharynx	1978	unknown	unknown	4	unknown	unknown	unknown	Core Genome	PMID: 25144616	pre
44160	ERR163169	SA31	1094	1094	6A	presumed Quellung/latex	6A	South Africa	unknown	disease	CSF	unknown	unknown	unknown	2	unknown	unknown	unknown	Core Genome	PMID: 25144616	pre
33477	ERR163170	SA32	1094	1094	6A	presumed Quellung/latex	6A	South Africa	unknown	disease	CSF	unknown	unknown	unknown	4	unknown	unknown	unknown	Core Genome	PMID: 25144616	pre
32512	ERR163175	SA38	1094	1094	6A	presumed Quellung/latex	6A	South Africa	unknown	disease	CSF	1987	unknown	unknown	16	unknown	unknown	unknown	Core Genome	PMID: 25144616	pre
32513	ERR163181	SA44	1094	1094	6A	presumed Quellung/latex	6A	South Africa	unknown	disease	unknown	<1990	unknown	unknown	2	unknown	unknown	unknown	Core Genome	PMID: 25144616	pre
31569	ERR163182	SA45	1094	1094	6A	presumed Quellung/latex	6A	South Africa	unknown	disease	unknown	<1990	unknown	unknown	4	unknown	unknown	unknown	Core Genome	PMID: 25144616	pre
32518	ERR163194	SA59	7251	1094	6A	presumed Quellung/latex	6A	South Africa	Gauteng	disease	blood	1985	unknown	unknown	0.25	unknown	unknown	unknown	Core Genome	PMID: 25144616	pre
45027	ERR163203	SA68	7257	1094	6A	presumed Quellung/latex	6A	South Africa	unknown	unknown	unknown	1985	unknown	unknown	0.5	unknown	unknown	unknown	Core Genome	PMID: 25144616	pre
34399	ERR163207	SA72	1094	1094	6A	presumed Quellung/latex	6A	South Africa	unknown	unknown	unknown	1988	unknown	unknown	1	unknown	unknown	unknown	Core Genome	PMID: 25144616	pre
33479	ERR163178	SA41	1094	1094	6B	presumed Quellung/latex	6E	South Africa	unknown	disease	unknown	<1990	unknown	unknown	0.5	unknown	unknown	unknown	Core Genome	PMID: 25144616	pre
33483	ERR163186	SA51	185	185	6B	presumed Quellung/latex	6E	South Africa	Gauteng	disease	CSF	1989	unknown	unknown	0.125	unknown	unknown	unknown	Core Genome	PMID: 25144616	pre
33484	ERR163187	SA52	2421	2421	6B	presumed Quellung/latex	6E	South Africa	unknown	disease	sputum	1984	unknown	unknown	0.25	unknown	unknown	unknown	Core Genome	PMID: 25144616	pre
32515	ERR163189	SA54	7084	7084	6B	presumed Quellung/latex	6E	South Africa	unknown	unknown	unknown	1983	unknown	unknown	0.125	unknown	unknown	unknown	Core Genome	PMID: 25144616	pre
33485	ERR163191	SA56	1094	1094	6B	presumed Quellung/latex	6E	South Africa	Gauteng	disease	CSF	1984	unknown	unknown	2	unknown	unknown	unknown	Core Genome	PMID: 25144616	pre
32517	ERR163192	SA57	185	185	6B	presumed Quellung/latex	6E	South Africa	unknown	unknown	unknown	1984	unknown	unknown	0.125	unknown	unknown	unknown	Core Genome	PMID: 25144616	pre
33488	ERR163197	SA62	1094	1094	6B	presumed Quellung/latex	6E	South Africa	unknown	unknown	unknown	1985	unknown	unknown	1	unknown	unknown	unknown	Core Genome	PMID: 25144616	pre
33489	ERR163201	SA66	185	185	6B	presumed Quellung/latex	6E	South Africa	Gauteng	disease	blood	1985	unknown	unknown	0.125	unknown	unknown	unknown	Core Genome	PMID: 25144616	pre
32521	ERR163202	SA67	7250	Singleton	6B	presumed Quellung/latex	6E	South Africa	unknown	unknown	unknown	1985	unknown	unknown	0.125	unknown	unknown	unknown	Core Genome	PMID: 25144616	pre
33496	ERR163219	PN1	7151	361	6A	Quellung	6A	Papua New Guinea	unknown	disease	unknown	1972	unknown	unknown	1	unknown	unknown	unknown	Core Genome	PMID: 25144616	pre
32502	ERR163138	S.Africa6B-8	185	185	6B	Quellung	6E	South Africa	unknown	disease	blood	1990	unknown	unknown	0.19	unknown	unknown	unknown	Core Genome	PMID: 25144616	pre
32533	ERR163227	USA33	238	273	6B	Quellung	6E	USA	unknown	disease	CSF	1981	unknown	unknown	1	unknown	unknown	unknown	Core Genome	PMID: 25144616	pre
33498	ERR163226	USA39	90	90	6B	Quellung	6E	USA	unknown	disease	blood	1990	unknown	unknown	2	unknown	unknown	unknown	Core Genome	PMID: 25144616	pre
1262	N/A	SP18-BS74	6214	146	6	presumed Quellung/latex	6E	USA	Pennsylvania	carriage	nasopharynx	unknown	unknown	unknown	unknown	unknown	unknown	unknown	Genbank (336)	N/A	unknown
1257	N/A	CDC1873-00	376	2090	6A	presumed Quellung/latex	6A	USA	New York	disease	blood	1999	unknown	unknown	4	unknown	unknown	unknown	Genbank (336)	N/A	pre
72866	N/A	GA17328	376	2090	6A	presumed Quellung/latex	6A	USA	Georgia	disease	blood	2000	unknown	unknown	unknown	unknown	unknown	unknown	Genbank (336)	N/A	post
72873	N/A	GA17971	1175	Singleton	6A	presumed Quellung/latex	6A	USA	Georgia	disease	blood	2001	unknown	unknown	unknown	unknown	unknown	unknown	Genbank (336)	N/A	post
72876	N/A	GA19077	1296	2090	6A	presumed Quellung/latex	6A	USA	Georgia	disease	blood	2002	unknown	unknown	unknown	unknown	unknown	unknown	Genbank (336)	N/A	post
72890	N/A	GA41437	376	2090	6A	presumed Quellung/latex	6A	USA	Georgia	disease	blood	2004	unknown	unknown	unknown	unknown	unknown	unknown	Genbank (336)	N/A	post
72959	N/A	NP127	376	2090	6A	presumed Quellung/latex	6A	USA	Georgia	carriage	unknown	unknown	unknown	unknown	unknown	unknown	unknown	unknown	Genbank (336)	N/A	unknown
1267	N/A	SP6-BS73	460	460	6A	presumed Quellung/latex	6A	USA	Pennsylvania	carriage	nasopharynx	unknown	unknown	unknown	unknown	unknown	unknown	unknown	Genbank (336)	N/A	unknown
72906	N/A	GA47033	4150	1379	6A/C	presumed Quellung/latex	6C	USA	Georgia	disease	blood	2005	unknown	unknown	unknown	unknown	unknown	unknown	Genbank (336)	N/A	post
72933	N/A	GA52306	3676	1379	6A/C	presumed Quellung/latex	6C	USA	Georgia	disease	blood	2007	unknown	unknown	unknown	unknown	unknown	unknown	Genbank (336)	N/A	post
68120	N/A	670	90	90	6B	presumed Quellung/latex	6E	Spain	unknown	unknown	unknown	1988	unknown	unknown	unknown	unknown	unknown	unknown	Genbank (336)	N/A	pre
72870	N/A	GA17545	1536	1536	6B/D	presumed Quellung/latex	6E	USA	Georgia	disease	CSF	2000	unknown	unknown	unknown	unknown	unknown	unknown	Genbank (336)	N/A	post
72891	N/A	GA41538	384	384	6B/D	presumed Quellung/latex	6E	USA	Georgia	disease	blood	2004	unknown	unknown	unknown	unknown	unknown	unknown	Genbank (336)	N/A	post
72760	N/A	07AR0125	1292	1379	6C	presumed Quellung/latex	6C	USA	Massachusetts	disease	unknown	2006	unknown	unknown	unknown	unknown	unknown	unknown	Genbank (336)	N/A	post
72815	N/A	BR1064	1692	395	6C	presumed Quellung/latex	6C	USA	Massachusetts	carriage	nasopharynx	2006	unknown	unknown	unknown	unknown	unknown	unknown	Genbank (336)	N/A	post
72954	N/A	ND6012	1692	395	6C	presumed Quellung/latex	6C	USA	Massachusetts	carriage	nasopharynx	2006	unknown	unknown	unknown	unknown	unknown	unknown	Genbank (336)	N/A	post
31984	ERR051609	SMRU1063	5477	5477	6A	latex & Quellung	6A	Thailand	Maela	carriage	nasopharynx	2008	unknown	unknown	Susc	unknown	unknown	unknown	Maela	PMID: 24509479	pre
103571	ERR051649	SMRU1103	4936	4936	6A	latex & Quellung	6A	Thailand	Maela	carriage	nasopharynx	2008	unknown	unknown	Susc	unknown	unknown	unknown	Maela	PMID: 24509479	pre
103603	ERR054623	SMRU1171	4936	4936	6A	latex & Quellung	6A	Thailand	Maela	carriage	nasopharynx	2009	unknown	unknown	Susc	unknown	unknown	unknown	Maela	PMID: 24509479	pre
103555	ERR054624	SMRU1172	4408	982	6A	latex & Quellung	6A	Thailand	Maela	carriage	nasopharynx	2009	unknown	unknown	Susc	unknown	unknown	unknown	Maela	PMID: 24509479	pre
103597	ERR054648	SMRU1197	4403	4536/6767	6A	latex & Quellung	6A	Thailand	Maela	carriage	nasopharynx	2009	unknown	unknown	Susc	unknown	unknown	unknown	Maela	PMID: 24509479	pre
103809	ERR054317	SMRU1224	4936	4936	6A	latex & Quellung	6A	Thailand	Maela	carriage	nasopharynx	2009	unknown	unknown	Susc	unknown	unknown	unknown	Maela	PMID: 24509479	pre
103592	ERR054326	SMRU1233	4408	982	6A	latex & Quellung	6A	Thailand	Maela	carriage	nasopharynx	2009	unknown	unknown	Susc	unknown	unknown	unknown	Maela	PMID: 24509479	pre
83301	ERR054337	SMRU1244	5477	5477	6A	latex & Quellung	6A	Thailand	Maela	carriage	nasopharynx	2009	unknown	unknown	Susc	unknown	unknown	unknown	Maela	PMID: 24509479	pre
103585	ERR054353	SMRU1260	4936	4936	6A	latex & Quellung	6A	Thailand	Maela	carriage	nasopharynx	2009	unknown	unknown	Susc	unknown	unknown	unknown	Maela	PMID: 24509479	pre
103535	ERR054386	SMRU1293	5477	5477	6A	latex & Quellung	6A	Thailand	Maela	carriage	nasopharynx	2009	unknown	unknown	Susc	unknown	unknown	unknown	Maela	PMID: 24509479	pre
103600	ERR054412	SMRU1319	4936	4936	6A	latex & Quellung	6A	Thailand	Maela	carriage	nasopharynx	2009	unknown	unknown	Susc	unknown	unknown	unknown	Maela	PMID: 24509479	pre
103831	ERR054247	SMRU1370	4403	4536/6767	6A	latex & Quellung	6A	Thailand	Maela	carriage	nasopharynx	2009	unknown	unknown	Susc	unknown	unknown	unknown	Maela	PMID: 24509479	pre
103594	ERR054287	SMRU1410	4936	4936	6A	latex & Quellung	6A	Thailand	Maela	carriage	nasopharynx	2009	unknown	unknown	Susc	unknown	unknown	unknown	Maela	PMID: 24509479	pre
103543	ERR056782	SMRU1444	5477	5477	6A	latex & Quellung	6A	Thailand	Maela	carriage	nasopharynx	2009	unknown	unknown	Susc	unknown	unknown	unknown	Maela	PMID: 24509479	pre
83362	ERR056785	SMRU1447	4936	4936	6A	latex & Quellung	6A	Thailand	Maela	carriage	nasopharynx	2009	unknown	unknown	Susc	unknown	unknown	unknown	Maela	PMID: 24509479	pre
82264	ERR054448	SMRU1500	4936	4936	6A	latex & Quellung	6A	Thailand	Maela	carriage	nasopharynx	2009	unknown	unknown	Susc	unknown	unknown	unknown	Maela	PMID: 24509479	pre
103622	ERR054481	SMRU1533	5477	5477	6A	latex & Quellung	6A	Thailand	Maela	carriage	nasopharynx	2009	unknown	unknown	Susc	unknown	unknown	unknown	Maela	PMID: 24509479	pre
103554	ERR057764	SMRU1566	4403	4536/6767	6A	latex & Quellung	6A	Thailand	Maela	carriage	nasopharynx	2009	unknown	unknown	Susc	unknown	unknown	unknown	Maela	PMID: 24509479	pre
83386	ERR057768	SMRU1570	4936	4936	6A	latex & Quellung	6A	Thailand	Maela	carriage	nasopharynx	2009	unknown	unknown	Susc	unknown	unknown	unknown	Maela	PMID: 24509479	pre
34146	ERR057786	SMRU1588	4403	4536/6767	6A	latex & Quellung	6A	Thailand	Maela	carriage	nasopharynx	2009	unknown	unknown	Susc	unknown	unknown	unknown	Maela	PMID: 24509479	pre
34148	ERR057790	SMRU1592	2528	2528/8011	6A	latex & Quellung	6A	Thailand	Maela	carriage	nasopharynx	2009	unknown	unknown	Susc	unknown	unknown	unknown	Maela	PMID: 24509479	pre
103553	ERR057808	SMRU1610	4403	4536/6767	6A	latex & Quellung	6A	Thailand	Maela	carriage	nasopharynx	2009	unknown	unknown	Susc	unknown	unknown	unknown	Maela	PMID: 24509479	pre
103599	ERR057816	SMRU1618	4936	4936	6A	latex & Quellung	6A	Thailand	Maela	carriage	nasopharynx	2009	unknown	unknown	Susc	unknown	unknown	unknown	Maela	PMID: 24509479	pre
66480	ERR059979	SMRU1655	982	982	6A	latex & Quellung	6A	Thailand	Maela	carriage	nasopharynx	2009	unknown	unknown	Susc	unknown	unknown	unknown	Maela	PMID: 24509479	pre
103617	ERR056827	SMRU1681	4408	982	6A	latex & Quellung	6A	Thailand	Maela	carriage	nasopharynx	2009	unknown	unknown	Susc	unknown	unknown	unknown	Maela	PMID: 24509479	pre
82317	ERR056860	SMRU1714	4403	4536/6767	6A	latex & Quellung	6A	Thailand	Maela	carriage	nasopharynx	2009	unknown	unknown	Susc	unknown	unknown	unknown	Maela	PMID: 24509479	pre
82367	ERR063789	SMRU1780	4966	4107	6A	latex & Quellung	6A	Thailand	Maela	carriage	nasopharynx	2009	unknown	unknown	0.064	unknown	unknown	unknown	Maela	PMID: 24509479	pre
103825	ERR039577	SMRU18	10031	5477	6A	latex & Quellung	6A	Thailand	Maela	carriage	nasopharynx	2007	unknown	unknown	Susc	unknown	unknown	unknown	Maela	PMID: 24509479	pre
103548	ERR057869	SMRU1888	4403	4536/6767	6A	latex & Quellung	6A	Thailand	Maela	carriage	nasopharynx	2009	unknown	unknown	Susc	unknown	unknown	unknown	Maela	PMID: 24509479	pre
103812	ERR057879	SMRU1898	4966	4107	6A	latex & Quellung	6A	Thailand	Maela	carriage	nasopharynx	2009	unknown	unknown	Susc	unknown	unknown	unknown	Maela	PMID: 24509479	pre
103836	ERR057901	SMRU1920	982	982	6A	latex & Quellung	6A	Thailand	Maela	carriage	nasopharynx	2009	unknown	unknown	Susc	unknown	unknown	unknown	Maela	PMID: 24509479	pre
103813	ERR057909	SMRU1928	10056	Singleton	6A	latex & Quellung	6A	Thailand	Maela	carriage	nasopharynx	2009	unknown	unknown	Susc	unknown	unknown	unknown	Maela	PMID: 24509479	pre
82351	ERR057910	SMRU1929	4966	4107	6A	latex & Quellung	6A	Thailand	Maela	carriage	nasopharynx	2009	unknown	unknown	Susc	unknown	unknown	unknown	Maela	PMID: 24509479	pre
34155	ERR057927	SMRU1946	4403	4536/6767	6A	latex & Quellung	6A	Thailand	Maela	carriage	nasopharynx	2009	unknown	unknown	Susc	unknown	unknown	unknown	Maela	PMID: 24509479	pre
103574	ERR057945	SMRU1964	4966	4107	6A	latex & Quellung	6A	Thailand	Maela	carriage	nasopharynx	2009	unknown	unknown	Susc	unknown	unknown	unknown	Maela	PMID: 24509479	pre
83410	ERR057956	SMRU1975	SLV4403, 6767	4536/6767	6A	latex & Quellung	6A	Thailand	Maela	carriage	nasopharynx	2009	unknown	unknown	1	unknown	unknown	unknown	Maela	PMID: 24509479	pre
40394	ERR057957	SMRU1976	SLV4403, 6767	4536/6767	6A	latex & Quellung	6A	Thailand	Maela	carriage	nasopharynx	2009	unknown	unknown	Susc	unknown	unknown	unknown	Maela	PMID: 24509479	pre
34167	ERR063813	SMRU2020	4403	4536/6767	6A	latex & Quellung	6A	Thailand	Maela	carriage	nasopharynx	2009	unknown	unknown	Susc	unknown	unknown	unknown	Maela	PMID: 24509479	pre
55948	ERR063821	SMRU2028	4936	4936	6A	latex & Quellung	6A	Thailand	Maela	carriage	nasopharynx	2009	unknown	unknown	Susc	unknown	unknown	unknown	Maela	PMID: 24509479	pre
40403	ERR063846	SMRU2053	5477	5477	6A	latex & Quellung	6A	Thailand	Maela	carriage	nasopharynx	2009	unknown	unknown	Susc	unknown	unknown	unknown	Maela	PMID: 24509479	pre
55949	ERR063865	SMRU2072	4936	4936	6A	latex & Quellung	6A	Thailand	Maela	carriage	nasopharynx	2009	unknown	unknown	Susc	unknown	unknown	unknown	Maela	PMID: 24509479	pre
103575	ERR050075	SMRU212	4403	4536/6767	6A	latex & Quellung	6A	Thailand	Maela	carriage	nasopharynx	2008	unknown	unknown	Susc	unknown	unknown	unknown	Maela	PMID: 24509479	pre
82420	ERR063932	SMRU2139	4403	4536/6767	6A	latex & Quellung	6A	Thailand	Maela	carriage	nasopharynx	2009	unknown	unknown	Susc	unknown	unknown	unknown	Maela	PMID: 24509479	pre
82429	ERR063951	SMRU2158	4408	982	6A	latex & Quellung	6A	Thailand	Maela	carriage	nasopharynx	2009	unknown	unknown	Susc	unknown	unknown	unknown	Maela	PMID: 24509479	pre
82438	ERR063967	SMRU2174	5477	5477	6A	latex & Quellung	6A	Thailand	Maela	carriage	nasopharynx	2009	unknown	unknown	Susc	unknown	unknown	unknown	Maela	PMID: 24509479	pre
103516	ERR063977	SMRU2184	4403	4536/6767	6A	latex & Quellung	6A	Thailand	Maela	carriage	nasopharynx	2009	unknown	unknown	Susc	unknown	unknown	unknown	Maela	PMID: 24509479	pre
40413	ERR063979	SMRU2186	4408	982	6A	latex & Quellung	6A	Thailand	Maela	carriage	nasopharynx	2009	unknown	unknown	Susc	unknown	unknown	unknown	Maela	PMID: 24509479	pre
44977	ERR066216	SMRU2225	4936	4936	6A	latex & Quellung	6A	Thailand	Maela	carriage	nasopharynx	2009	unknown	unknown	Susc	unknown	unknown	unknown	Maela	PMID: 24509479	pre
83594	ERR084253	SMRU2235	5477	5477	6A	latex & Quellung	6A	Thailand	Maela	carriage	nasopharynx	2009	unknown	unknown	Susc	unknown	unknown	unknown	Maela	PMID: 24509479	pre
83596	ERR084259	SMRU2241	5477	5477	6A	latex & Quellung	6A	Thailand	Maela	carriage	nasopharynx	2009	unknown	unknown	Susc	unknown	unknown	unknown	Maela	PMID: 24509479	pre
82740	ERR084271	SMRU2253	4403	4536/6767	6A	latex & Quellung	6A	Thailand	Maela	carriage	nasopharynx	2009	unknown	unknown	Susc	unknown	unknown	unknown	Maela	PMID: 24509479	pre
83487	ERR066228	SMRU2261	4408	982	6A	latex & Quellung	6A	Thailand	Maela	carriage	nasopharynx	2009	unknown	unknown	Susc	unknown	unknown	unknown	Maela	PMID: 24509479	pre
44978	ERR066230	SMRU2263	4408	982	6A	latex & Quellung	6A	Thailand	Maela	carriage	nasopharynx	2009	unknown	unknown	Susc	unknown	unknown	unknown	Maela	PMID: 24509479	pre
82510	ERR066236	SMRU2269	4966	4107	6A	latex & Quellung	6A	Thailand	Maela	carriage	nasopharynx	2009	unknown	unknown	Susc	unknown	unknown	unknown	Maela	PMID: 24509479	pre
34255	ERR066237	SMRU2270	4966	4107	6A	latex & Quellung	6A	Thailand	Maela	carriage	nasopharynx	2009	unknown	unknown	Susc	unknown	unknown	unknown	Maela	PMID: 24509479	pre
82513	ERR066248	SMRU2281	4408	982	6A	latex & Quellung	6A	Thailand	Maela	carriage	nasopharynx	2009	unknown	unknown	Susc	unknown	unknown	unknown	Maela	PMID: 24509479	pre
82515	ERR066254	SMRU2287	4936	4936	6A	latex & Quellung	6A	Thailand	Maela	carriage	nasopharynx	2010	unknown	unknown	Susc	unknown	unknown	unknown	Maela	PMID: 24509479	pre
40503	ERR066260	SMRU2293	4403	4536/6767	6A	latex & Quellung	6A	Thailand	Maela	carriage	nasopharynx	2010	unknown	unknown	Susc	unknown	unknown	unknown	Maela	PMID: 24509479	pre
103556	ERR066308	SMRU2341	4936	4936	6A	latex & Quellung	6A	Thailand	Maela	carriage	nasopharynx	2010	unknown	unknown	Susc	unknown	unknown	unknown	Maela	PMID: 24509479	pre
103605	ERR066314	SMRU2347	4408	982	6A	latex & Quellung	6A	Thailand	Maela	carriage	nasopharynx	2010	unknown	unknown	Susc	unknown	unknown	unknown	Maela	PMID: 24509479	pre
103550	ERR066328	SMRU2361	4936	4936	6A	latex & Quellung	6A	Thailand	Maela	carriage	nasopharynx	2010	unknown	unknown	Susc	unknown	unknown	unknown	Maela	PMID: 24509479	pre
34268	ERR066334	SMRU2367	4408	982	6A	latex & Quellung	6A	Thailand	Maela	carriage	nasopharynx	2010	unknown	unknown	Susc	unknown	unknown	unknown	Maela	PMID: 24509479	pre
44987	ERR066347	SMRU2380	4408	982	6A	latex & Quellung	6A	Thailand	Maela	carriage	nasopharynx	2010	unknown	unknown	Susc	unknown	unknown	unknown	Maela	PMID: 24509479	pre
82548	ERR066365	SMRU2398	10056	Singleton	6A	latex & Quellung	6A	Thailand	Maela	carriage	nasopharynx	2010	unknown	unknown	Susc	unknown	unknown	unknown	Maela	PMID: 24509479	pre
83507	ERR066366	SMRU2399	4408	982	6A	latex & Quellung	6A	Thailand	Maela	carriage	nasopharynx	2010	unknown	unknown	Susc	unknown	unknown	unknown	Maela	PMID: 24509479	pre
34197	ERR064147	SMRU2409	4966	4107	6A	latex & Quellung	6A	Thailand	Maela	carriage	nasopharynx	2010	unknown	unknown	Susc	unknown	unknown	unknown	Maela	PMID: 24509479	pre
82481	ERR064152	SMRU2414	4936	4936	6A	latex & Quellung	6A	Thailand	Maela	carriage	nasopharynx	2010	unknown	unknown	Susc	unknown	unknown	unknown	Maela	PMID: 24509479	pre
83475	ERR064153	SMRU2415	4936	4936	6A	latex & Quellung	6A	Thailand	Maela	carriage	nasopharynx	2010	unknown	unknown	Susc	unknown	unknown	unknown	Maela	PMID: 24509479	pre
32034	ERR064181	SMRU2443	4113	4113	6A	latex & Quellung	6A	Thailand	Maela	carriage	nasopharynx	2010	unknown	unknown	Susc	unknown	unknown	unknown	Maela	PMID: 24509479	pre
33136	ERR064184	SMRU2446	4408	982	6A	latex & Quellung	6A	Thailand	Maela	carriage	nasopharynx	2010	unknown	unknown	Susc	unknown	unknown	unknown	Maela	PMID: 24509479	pre
83476	ERR064188	SMRU2450	5477	5477	6A	latex & Quellung	6A	Thailand	Maela	carriage	nasopharynx	2010	unknown	unknown	Susc	unknown	unknown	unknown	Maela	PMID: 24509479	pre
83479	ERR064216	SMRU2478	4408	982	6A	latex & Quellung	6A	Thailand	Maela	carriage	nasopharynx	2010	unknown	unknown	Susc	unknown	unknown	unknown	Maela	PMID: 24509479	pre
82450	ERR064007	SMRU2502	4408	982	6A	latex & Quellung	6A	Thailand	Maela	carriage	nasopharynx	2010	unknown	unknown	Susc	unknown	unknown	unknown	Maela	PMID: 24509479	pre
82452	ERR064011	SMRU2506	5127	90	6A	latex & Quellung	6A	Thailand	Maela	carriage	nasopharynx	2010	unknown	unknown	1	unknown	unknown	unknown	Maela	PMID: 24509479	pre
40426	ERR064021	SMRU2516	5127	90	6A	latex & Quellung	6A	Thailand	Maela	carriage	nasopharynx	2010	unknown	unknown	1	unknown	unknown	unknown	Maela	PMID: 24509479	pre
83509	ERR067775	SMRU2552	4966	4107	6A	latex & Quellung	6A	Thailand	Maela	carriage	nasopharynx	2010	unknown	unknown	Susc	unknown	unknown	unknown	Maela	PMID: 24509479	pre
83517	ERR067792	SMRU2569	5477	5477	6A	latex & Quellung	6A	Thailand	Maela	carriage	nasopharynx	2010	unknown	unknown	Susc	unknown	unknown	unknown	Maela	PMID: 24509479	pre
83520	ERR067803	SMRU2580	4403	4536/6767	6A	latex & Quellung	6A	Thailand	Maela	carriage	nasopharynx	2010	unknown	unknown	Susc	unknown	unknown	unknown	Maela	PMID: 24509479	pre
82574	ERR067818	SMRU2595	4408	982	6A	latex & Quellung	6A	Thailand	Maela	carriage	nasopharynx	2010	unknown	unknown	Susc	unknown	unknown	unknown	Maela	PMID: 24509479	pre
83525	ERR067819	SMRU2596	4408	982	6A	latex & Quellung	6A	Thailand	Maela	carriage	nasopharynx	2010	unknown	unknown	Susc	unknown	unknown	unknown	Maela	PMID: 24509479	pre
82579	ERR067826	SMRU2603	5477	5477	6A	latex & Quellung	6A	Thailand	Maela	carriage	nasopharynx	2010	unknown	unknown	Susc	unknown	unknown	unknown	Maela	PMID: 24509479	pre
82588	ERR067837	SMRU2614	5127	90	6A	latex & Quellung	6A	Thailand	Maela	carriage	nasopharynx	2010	unknown	unknown	1	unknown	unknown	unknown	Maela	PMID: 24509479	pre
82590	ERR067841	SMRU2618	4936	4936	6A	latex & Quellung	6A	Thailand	Maela	carriage	nasopharynx	2010	unknown	unknown	Susc	unknown	unknown	unknown	Maela	PMID: 24509479	pre
103616	ERR066176	SMRU2641	4936	4936	6A	latex & Quellung	6A	Thailand	Maela	carriage	nasopharynx	2010	unknown	unknown	Susc	unknown	unknown	unknown	Maela	PMID: 24509479	pre
82504	ERR066189	SMRU2654	4966	4107	6A	latex & Quellung	6A	Thailand	Maela	carriage	nasopharynx	2010	unknown	unknown	Susc	unknown	unknown	unknown	Maela	PMID: 24509479	pre
34303	ERR069606	SMRU2756	4966	4107	6A	latex & Quellung	6A	Thailand	Maela	carriage	nasopharynx	2010	unknown	unknown	Susc	unknown	unknown	unknown	Maela	PMID: 24509479	pre
40580	ERR069643	SMRU2793	4403	4536/6767	6A	latex & Quellung	6A	Thailand	Maela	carriage	nasopharynx	2010	unknown	unknown	Susc	unknown	unknown	unknown	Maela	PMID: 24509479	pre
40593	ERR069669	SMRU2819	5127	90	6A	latex & Quellung	6A	Thailand	Maela	carriage	nasopharynx	2010	unknown	unknown	1	unknown	unknown	unknown	Maela	PMID: 24509479	pre
40523	ERR067875	SMRU2868	4403	4536/6767	6A	latex & Quellung	6A	Thailand	Maela	carriage	nasopharynx	2010	unknown	unknown	Susc	unknown	unknown	unknown	Maela	PMID: 24509479	pre
40525	ERR067880	SMRU2873	4936	4936	6A	latex & Quellung	6A	Thailand	Maela	carriage	nasopharynx	2010	unknown	unknown	Susc	unknown	unknown	unknown	Maela	PMID: 24509479	pre
83545	ERR067925	SMRU2894	4966	4107	6A	latex & Quellung	6A	Thailand	Maela	carriage	nasopharynx	2010	unknown	unknown	Susc	unknown	unknown	unknown	Maela	PMID: 24509479	pre
44991	ERR067946	SMRU2915	4936	4936	6A	latex & Quellung	6A	Thailand	Maela	carriage	nasopharynx	2010	unknown	unknown	Susc	unknown	unknown	unknown	Maela	PMID: 24509479	pre
40543	ERR067950	SMRU2919	4966	4107	6A	latex & Quellung	6A	Thailand	Maela	carriage	nasopharynx	2010	unknown	unknown	Susc	unknown	unknown	unknown	Maela	PMID: 24509479	pre
34319	ERR084160	SMRU2934	4403	4536/6767	6A	latex & Quellung	6A	Thailand	Maela	carriage	nasopharynx	2010	unknown	unknown	Susc	unknown	unknown	unknown	Maela	PMID: 24509479	pre
103623	ERR084182	SMRU2956	4408	982	6A	latex & Quellung	6A	Thailand	Maela	carriage	nasopharynx	2010	unknown	unknown	Susc	unknown	unknown	unknown	Maela	PMID: 24509479	pre
83587	ERR084186	SMRU2960	4408	982	6A	latex & Quellung	6A	Thailand	Maela	carriage	nasopharynx	2010	unknown	unknown	Susc	unknown	unknown	unknown	Maela	PMID: 24509479	pre
82715	ERR084192	SMRU2966	4408	982	6A	latex & Quellung	6A	Thailand	Maela	carriage	nasopharynx	2010	unknown	unknown	Susc	unknown	unknown	unknown	Maela	PMID: 24509479	pre
82720	ERR084204	SMRU2978	4408	982	6A	latex & Quellung	6A	Thailand	Maela	carriage	nasopharynx	2010	unknown	unknown	Susc	unknown	unknown	unknown	Maela	PMID: 24509479	pre
103539	ERR084210	SMRU2984	4936	4936	6A	latex & Quellung	6A	Thailand	Maela	carriage	nasopharynx	2010	unknown	unknown	Susc	unknown	unknown	unknown	Maela	PMID: 24509479	pre
103572	ERR084213	SMRU2987	4966	4107	6A	latex & Quellung	6A	Thailand	Maela	carriage	nasopharynx	2010	unknown	unknown	Susc	unknown	unknown	unknown	Maela	PMID: 24509479	pre
103618	ERR084242	SMRU3016	4403	4536/6767	6A	latex & Quellung	6A	Thailand	Maela	carriage	nasopharynx	2010	unknown	unknown	Susc	unknown	unknown	unknown	Maela	PMID: 24509479	pre
34310	ERR072184	SMRU3035	5127	90	6A	latex & Quellung	6A	Thailand	Maela	carriage	nasopharynx	2010	unknown	unknown	1	unknown	unknown	unknown	Maela	PMID: 24509479	pre
82690	ERR072188	SMRU3039	5127	90	6A	latex & Quellung	6A	Thailand	Maela	carriage	nasopharynx	2010	unknown	unknown	1	unknown	unknown	unknown	Maela	PMID: 24509479	pre
82691	ERR072189	SMRU3040	4408	982	6A	latex & Quellung	6A	Thailand	Maela	carriage	nasopharynx	2010	unknown	unknown	Susc	unknown	unknown	unknown	Maela	PMID: 24509479	pre
40603	ERR072229	SMRU3080	4403	4536/6767	6A	latex & Quellung	6A	Thailand	Maela	carriage	nasopharynx	2010	unknown	unknown	Susc	unknown	unknown	unknown	Maela	PMID: 24509479	pre
34318	ERR072242	SMRU3093	5127	90	6A	latex & Quellung	6A	Thailand	Maela	carriage	nasopharynx	2010	unknown	unknown	1	unknown	unknown	unknown	Maela	PMID: 24509479	pre
83609	ERR084309	SMRU3107	4403	4536/6767	6A	latex & Quellung	6A	Thailand	Maela	carriage	nasopharynx	2008	unknown	unknown	Susc	unknown	unknown	unknown	Maela	PMID: 24509479	pre
82747	ERR084283	SMRU3129	5127	90	6A	latex & Quellung	6A	Thailand	Maela	carriage	nasopharynx	2010	unknown	unknown	1	unknown	unknown	unknown	Maela	PMID: 24509479	pre
82750	ERR084287	SMRU3133	5127	90	6A	latex & Quellung	6A	Thailand	Maela	carriage	nasopharynx	2010	unknown	unknown	1	unknown	unknown	unknown	Maela	PMID: 24509479	pre
31225	ERR048015	SMRU386	4936	4936	6A	latex & Quellung	6A	Thailand	Maela	carriage	nasopharynx	2008	unknown	unknown	Susc	unknown	unknown	unknown	Maela	PMID: 24509479	pre
103803	ERR048166	SMRU489	4403	4536/6767	6A	latex & Quellung	6A	Thailand	Maela	carriage	nasopharynx	2008	unknown	unknown	Susc	unknown	unknown	unknown	Maela	PMID: 24509479	pre
55917	ERR039611	SMRU52	5477	5477	6A	latex & Quellung	6A	Thailand	Maela	carriage	nasopharynx	2008	unknown	unknown	Susc	unknown	unknown	unknown	Maela	PMID: 24509479	pre
103565	ERR052645	SMRU572	4408	982	6A	latex & Quellung	6A	Thailand	Maela	carriage	nasopharynx	2008	unknown	unknown	Susc	unknown	unknown	unknown	Maela	PMID: 24509479	pre
40211	ERR051417	SMRU583	4966	4107	6A	latex & Quellung	6A	Thailand	Maela	carriage	nasopharynx	2008	unknown	unknown	Susc	unknown	unknown	unknown	Maela	PMID: 24509479	pre
82202	ERR051461	SMRU651	4401	5963	6A	latex & Quellung	6A	Thailand	Maela	carriage	nasopharynx	2008	unknown	unknown	Susc	unknown	unknown	unknown	Maela	PMID: 24509479	pre
82210	ERR051502	SMRU692	4403	4536/6767	6A	latex & Quellung	6A	Thailand	Maela	carriage	nasopharynx	2008	unknown	unknown	Susc	unknown	unknown	unknown	Maela	PMID: 24509479	pre
103537	ERR051544	SMRU734	4936	4936	6A	latex & Quellung	6A	Thailand	Maela	carriage	nasopharynx	2008	unknown	unknown	Susc	unknown	unknown	unknown	Maela	PMID: 24509479	pre
83347	ERR056715	SMRU849	4966	4107	6A	latex & Quellung	6A	Thailand	Maela	carriage	nasopharynx	2008	unknown	unknown	Susc	unknown	unknown	unknown	Maela	PMID: 24509479	pre
34135	ERR054571	SMRU879	4936	4936	6A	latex & Quellung	6A	Thailand	Maela	carriage	nasopharynx	2008	unknown	unknown	Susc	unknown	unknown	unknown	Maela	PMID: 24509479	pre
103625	ERR049965	SMRU894	5477	5477	6A	latex & Quellung	6A	Thailand	Maela	carriage	nasopharynx	2008	unknown	unknown	Susc	unknown	unknown	unknown	Maela	PMID: 24509479	pre
33919	ERR049993	SMRU922	4936	4936	6A	latex & Quellung	6A	Thailand	Maela	carriage	nasopharynx	2008	unknown	unknown	Susc	unknown	unknown	unknown	Maela	PMID: 24509479	pre
40201	ERR050004	SMRU933	10031	5477	6A	latex & Quellung	6A	Thailand	Maela	carriage	nasopharynx	2008	unknown	unknown	Susc	unknown	unknown	unknown	Maela	PMID: 24509479	pre
82180	ERR050009	SMRU938	10031	5477	6A	latex & Quellung	6A	Thailand	Maela	carriage	nasopharynx	2008	unknown	unknown	Susc	unknown	unknown	unknown	Maela	PMID: 24509479	pre
33922	ERR050022	SMRU951	4936	4936	6A	latex & Quellung	6A	Thailand	Maela	carriage	nasopharynx	2008	unknown	unknown	Susc	unknown	unknown	unknown	Maela	PMID: 24509479	pre
33945	ERR051561	SMRU991	4403	4536/6767	6A	latex & Quellung	6A	Thailand	Maela	carriage	nasopharynx	2008	unknown	unknown	Susc	unknown	unknown	unknown	Maela	PMID: 24509479	pre
82461	ERR064056	SMRU3151	4420	4420/5228	6A	latex & Quellung	6C	Thailand	Maela	carriage	nasopharynx	2010	unknown	unknown	Susc	unknown	unknown	unknown	Maela	PMID: 24509479	pre
82463	ERR064059	SMRU3154	4420	4420/5228	6A	latex & Quellung	6C	Thailand	Maela	carriage	nasopharynx	2010	unknown	unknown	Susc	unknown	unknown	unknown	Maela	PMID: 24509479	pre
82465	ERR064061	SMRU3156	4420	4420/5228	6A	latex & Quellung	6C	Thailand	Maela	carriage	nasopharynx	2010	unknown	unknown	Susc	unknown	unknown	unknown	Maela	PMID: 24509479	pre
83400	ERR057902	SMRU1921	315	315	6A	latex & Quellung	Hybrid	Thailand	Maela	carriage	nasopharynx	2009	unknown	unknown	Susc	unknown	unknown	unknown	Maela	PMID: 24509479	pre
83598	ERR084261	SMRU2243	315	315	6A	latex & Quellung	Hybrid	Thailand	Maela	carriage	nasopharynx	2009	unknown	unknown	Susc	unknown	unknown	unknown	Maela	PMID: 24509479	pre
82482	ERR064154	SMRU2416	315	315	6A	latex & Quellung	Hybrid	Thailand	Maela	carriage	nasopharynx	2010	unknown	unknown	Susc	unknown	unknown	unknown	Maela	PMID: 24509479	pre
103542	ERR048040	SMRU315	315	315	6A	latex & Quellung	Hybrid	Thailand	Maela	carriage	nasopharynx	2008	unknown	unknown	0.064	unknown	unknown	unknown	Maela	PMID: 24509479	pre
40171	ERR048013	SMRU384	10028	315	6A	latex & Quellung	Hybrid	Thailand	Maela	carriage	nasopharynx	2008	unknown	unknown	1	unknown	unknown	unknown	Maela	PMID: 24509479	pre
40178	ERR048110	SMRU433	315	315	6A	latex & Quellung	Hybrid	Thailand	Maela	carriage	nasopharynx	2008	unknown	unknown	Susc	unknown	unknown	unknown	Maela	PMID: 24509479	pre
103805	ERR048180	SMRU503	10028	315	6A	latex & Quellung	Hybrid	Thailand	Maela	carriage	nasopharynx	2008	unknown	unknown	0.5	unknown	unknown	unknown	Maela	PMID: 24509479	pre
40365	ERR054567	SMRU875	10028	315	6A	latex & Quellung	Hybrid	Thailand	Maela	carriage	nasopharynx	2008	unknown	unknown	1	unknown	unknown	unknown	Maela	PMID: 24509479	pre
32949	ERR048095	SMRU418	4407	982	6B	latex & Quellung	6D	Thailand	Maela	carriage	nasopharynx	2008	unknown	unknown	Susc	unknown	unknown	unknown	Maela	PMID: 24509479	pre
103806	ERR048181	SMRU504	4407	982	6B	latex & Quellung	6D	Thailand	Maela	carriage	nasopharynx	2008	unknown	unknown	Susc	unknown	unknown	unknown	Maela	PMID: 24509479	pre
83235	ERR048182	SMRU505	4407	982	6B	latex & Quellung	6D	Thailand	Maela	carriage	nasopharynx	2008	unknown	unknown	Susc	unknown	unknown	unknown	Maela	PMID: 24509479	pre
31975	ERR051447	SMRU613	4407	982	6B	latex & Quellung	6D	Thailand	Maela	carriage	nasopharynx	2008	unknown	unknown	Susc	unknown	unknown	unknown	Maela	PMID: 24509479	pre
32973	ERR051576	SMRU1006	4404	385	6B	latex & Quellung	6E	Thailand	Maela	carriage	nasopharynx	2008	unknown	unknown	Susc	unknown	unknown	unknown	Maela	PMID: 24509479	pre
83283	ERR051600	SMRU1054	315	315	6B	latex & Quellung	6E	Thailand	Maela	carriage	nasopharynx	2008	unknown	unknown	0.064	unknown	unknown	unknown	Maela	PMID: 24509479	pre
32976	ERR051604	SMRU1058	315	315	6B	latex & Quellung	6E	Thailand	Maela	carriage	nasopharynx	2008	unknown	unknown	0.064	unknown	unknown	unknown	Maela	PMID: 24509479	pre
103587	ERR051627	SMRU1081	4422	4405	6B	latex & Quellung	6E	Thailand	Maela	carriage	nasopharynx	2008	unknown	unknown	Susc	unknown	unknown	unknown	Maela	PMID: 24509479	pre
33956	ERR051651	SMRU1105	4422	4405	6B	latex & Quellung	6E	Thailand	Maela	carriage	nasopharynx	2008	unknown	unknown	Susc	unknown	unknown	unknown	Maela	PMID: 24509479	pre
32991	ERR051666	SMRU1120	315	315	6B	latex & Quellung	6E	Thailand	Maela	carriage	nasopharynx	2009	unknown	unknown	0.125	unknown	unknown	unknown	Maela	PMID: 24509479	pre
33961	ERR051667	SMRU1121	10032	5963	6B	latex & Quellung	6E	Thailand	Maela	carriage	nasopharynx	2009	unknown	unknown	Susc	unknown	unknown	unknown	Maela	PMID: 24509479	pre
31990	ERR051668	SMRU1122	10032	5963	6B	latex & Quellung	6E	Thailand	Maela	carriage	nasopharynx	2009	unknown	unknown	Susc	unknown	unknown	unknown	Maela	PMID: 24509479	pre
103541	ERR054586	SMRU1134	4422	4405	6B	latex & Quellung	6E	Thailand	Maela	carriage	nasopharynx	2009	unknown	unknown	Susc	unknown	unknown	unknown	Maela	PMID: 24509479	pre
103561	ERR054590	SMRU1138	315	315	6B	latex & Quellung	6E	Thailand	Maela	carriage	nasopharynx	2009	unknown	unknown	0.064	unknown	unknown	unknown	Maela	PMID: 24509479	pre
83331	ERR054597	SMRU1145	4422	4405	6B	latex & Quellung	6E	Thailand	Maela	carriage	nasopharynx	2009	unknown	unknown	Susc	unknown	unknown	unknown	Maela	PMID: 24509479	pre
82280	ERR054608	SMRU1156	4422	4405	6B	latex & Quellung	6E	Thailand	Maela	carriage	nasopharynx	2009	unknown	unknown	Susc	unknown	unknown	unknown	Maela	PMID: 24509479	pre
103596	ERR054613	SMRU1161	315	315	6B	latex & Quellung	6E	Thailand	Maela	carriage	nasopharynx	2009	unknown	unknown	0.064	unknown	unknown	unknown	Maela	PMID: 24509479	pre
103584	ERR054621	SMRU1169	315	315	6B	latex & Quellung	6E	Thailand	Maela	carriage	nasopharynx	2009	unknown	unknown	0.064	unknown	unknown	unknown	Maela	PMID: 24509479	pre
103582	ERR054296	SMRU1203	10032	5963	6B	latex & Quellung	6E	Thailand	Maela	carriage	nasopharynx	2009	unknown	unknown	Susc	unknown	unknown	unknown	Maela	PMID: 24509479	pre
103581	ERR054311	SMRU1218	315	315	6B	latex & Quellung	6E	Thailand	Maela	carriage	nasopharynx	2009	unknown	unknown	0.125	unknown	unknown	unknown	Maela	PMID: 24509479	pre
103614	ERR054313	SMRU1220	4422	4405	6B	latex & Quellung	6E	Thailand	Maela	carriage	nasopharynx	2009	unknown	unknown	Susc	unknown	unknown	unknown	Maela	PMID: 24509479	pre
103576	ERR054324	SMRU1231	5111	Singleton	6B	latex & Quellung	6E	Thailand	Maela	carriage	nasopharynx	2009	unknown	unknown	Susc	unknown	unknown	unknown	Maela	PMID: 24509479	pre
103810	ERR054330	SMRU1237	4422	4405	6B	latex & Quellung	6E	Thailand	Maela	carriage	nasopharynx	2009	unknown	unknown	Susc	unknown	unknown	unknown	Maela	PMID: 24509479	pre
103562	ERR054338	SMRU1245	6172	4405	6B	latex & Quellung	6E	Thailand	Maela	carriage	nasopharynx	2009	unknown	unknown	Susc	unknown	unknown	unknown	Maela	PMID: 24509479	pre
103577	ERR054340	SMRU1247	4422	4405	6B	latex & Quellung	6E	Thailand	Maela	carriage	nasopharynx	2009	unknown	unknown	Susc	unknown	unknown	unknown	Maela	PMID: 24509479	pre
103559	ERR054344	SMRU1251	6172	4405	6B	latex & Quellung	6E	Thailand	Maela	carriage	nasopharynx	2009	unknown	unknown	Susc	unknown	unknown	unknown	Maela	PMID: 24509479	pre
103528	ERR054359	SMRU1266	6704	Singleton	6B	latex & Quellung	6E	Thailand	Maela	carriage	nasopharynx	2009	unknown	unknown	Susc	unknown	unknown	unknown	Maela	PMID: 24509479	pre
103583	ERR054369	SMRU1276	6704	Singleton	6B	latex & Quellung	6E	Thailand	Maela	carriage	nasopharynx	2009	unknown	unknown	Susc	unknown	unknown	unknown	Maela	PMID: 24509479	pre
82082	ERR039572	SMRU13	315	315	6B	latex & Quellung	6E	Thailand	Maela	carriage	nasopharynx	2007	unknown	unknown	0.125	unknown	unknown	unknown	Maela	PMID: 24509479	pre
103560	ERR054399	SMRU1306	315	315	6B	latex & Quellung	6E	Thailand	Maela	carriage	nasopharynx	2009	unknown	unknown	0.064	unknown	unknown	unknown	Maela	PMID: 24509479	pre
83212	ERR047930	SMRU133	4404	385	6B	latex & Quellung	6E	Thailand	Maela	carriage	nasopharynx	2008	unknown	unknown	Susc	unknown	unknown	unknown	Maela	PMID: 24509479	pre
103816	ERR060042	SMRU1334	4422	4405	6B	latex & Quellung	6E	Thailand	Maela	carriage	nasopharynx	2009	unknown	unknown	Susc	unknown	unknown	unknown	Maela	PMID: 24509479	pre
103839	ERR060044	SMRU1336	4422	4405	6B	latex & Quellung	6E	Thailand	Maela	carriage	nasopharynx	2009	unknown	unknown	Susc	unknown	unknown	unknown	Maela	PMID: 24509479	pre
103817	ERR060049	SMRU1341	5127	90	6B	latex & Quellung	6E	Thailand	Maela	carriage	nasopharynx	2009	unknown	unknown	2	unknown	unknown	unknown	Maela	PMID: 24509479	pre
103606	ERR054229	SMRU1352	6172	4405	6B	latex & Quellung	6E	Thailand	Maela	carriage	nasopharynx	2009	unknown	unknown	Susc	unknown	unknown	unknown	Maela	PMID: 24509479	pre
103558	ERR054236	SMRU1359	6703	4405	6B	latex & Quellung	6E	Thailand	Maela	carriage	nasopharynx	2009	unknown	unknown	Susc	unknown	unknown	unknown	Maela	PMID: 24509479	pre
103808	ERR054268	SMRU1391	4422	4405	6B	latex & Quellung	6E	Thailand	Maela	carriage	nasopharynx	2009	unknown	unknown	Susc	unknown	unknown	unknown	Maela	PMID: 24509479	pre
103832	ERR054283	SMRU1406	10032	5963	6B	latex & Quellung	6E	Thailand	Maela	carriage	nasopharynx	2009	unknown	unknown	Susc	unknown	unknown	unknown	Maela	PMID: 24509479	pre
83358	ERR056769	SMRU1431	315	315	6B	latex & Quellung	6E	Thailand	Maela	carriage	nasopharynx	2009	unknown	unknown	Susc	unknown	unknown	unknown	Maela	PMID: 24509479	pre
82304	ERR056784	SMRU1446	5127	90	6B	latex & Quellung	6E	Thailand	Maela	carriage	nasopharynx	2009	unknown	unknown	1	unknown	unknown	unknown	Maela	PMID: 24509479	pre
40346	ERR054422	SMRU1473	95	90	6B	latex & Quellung	6E	Thailand	Maela	carriage	nasopharynx	2009	unknown	unknown	0.5	unknown	unknown	unknown	Maela	PMID: 24509479	pre
40109	ERR039574	SMRU15	10035	10035	6B	latex & Quellung	6E	Thailand	Maela	carriage	nasopharynx	2007	unknown	unknown	Susc	unknown	unknown	unknown	Maela	PMID: 24509479	pre
103593	ERR054468	SMRU1520	4422	4405	6B	latex & Quellung	6E	Thailand	Maela	carriage	nasopharynx	2009	unknown	unknown	Susc	unknown	unknown	unknown	Maela	PMID: 24509479	pre
83324	ERR054494	SMRU1546	315	315	6B	latex & Quellung	6E	Thailand	Maela	carriage	nasopharynx	2009	unknown	unknown	0.125	unknown	unknown	unknown	Maela	PMID: 24509479	pre
103566	ERR054500	SMRU1552	315	315	6B	latex & Quellung	6E	Thailand	Maela	carriage	nasopharynx	2009	unknown	unknown	Susc	unknown	unknown	unknown	Maela	PMID: 24509479	pre
103580	ERR057774	SMRU1576	315	315	6B	latex & Quellung	6E	Thailand	Maela	carriage	nasopharynx	2009	unknown	unknown	Susc	unknown	unknown	unknown	Maela	PMID: 24509479	pre
82343	ERR057813	SMRU1615	5127	90	6B	latex & Quellung	6E	Thailand	Maela	carriage	nasopharynx	2009	unknown	unknown	0.5	unknown	unknown	unknown	Maela	PMID: 24509479	pre
103834	ERR057829	SMRU1631	315	315	6B	latex & Quellung	6E	Thailand	Maela	carriage	nasopharynx	2009	unknown	unknown	Susc	unknown	unknown	unknown	Maela	PMID: 24509479	pre
103525	ERR056819	SMRU1673	315	315	6B	latex & Quellung	6E	Thailand	Maela	carriage	nasopharynx	2009	unknown	unknown	0.064	unknown	unknown	unknown	Maela	PMID: 24509479	pre
103519	ERR056841	SMRU1695	4422	4405	6B	latex & Quellung	6E	Thailand	Maela	carriage	nasopharynx	2009	unknown	unknown	Susc	unknown	unknown	unknown	Maela	PMID: 24509479	pre
103838	ERR060004	SMRU1776	2016	2016	6B	latex & Quellung	6E	Thailand	Maela	carriage	nasopharynx	2009	unknown	unknown	0.5	unknown	unknown	unknown	Maela	PMID: 24509479	pre
83245	ERR049112	SMRU178	4422	4405	6B	latex & Quellung	6E	Thailand	Maela	carriage	nasopharynx	2008	unknown	unknown	Susc	unknown	unknown	unknown	Maela	PMID: 24509479	pre
103601	ERR060010	SMRU1806	315	315	6B	latex & Quellung	6E	Thailand	Maela	carriage	nasopharynx	2009	unknown	unknown	0.125	unknown	unknown	unknown	Maela	PMID: 24509479	pre
83391	ERR057832	SMRU1851	315	315	6B	latex & Quellung	6E	Thailand	Maela	carriage	nasopharynx	2009	unknown	unknown	Susc	unknown	unknown	unknown	Maela	PMID: 24509479	pre
103811	ERR057861	SMRU1880	4422	4405	6B	latex & Quellung	6E	Thailand	Maela	carriage	nasopharynx	2009	unknown	unknown	Susc	unknown	unknown	unknown	Maela	PMID: 24509479	pre
103570	ERR057864	SMRU1883	4422	4405	6B	latex & Quellung	6E	Thailand	Maela	carriage	nasopharynx	2009	unknown	unknown	Susc	unknown	unknown	unknown	Maela	PMID: 24509479	pre
83396	ERR057865	SMRU1884	4422	4405	6B	latex & Quellung	6E	Thailand	Maela	carriage	nasopharynx	2009	unknown	unknown	Susc	unknown	unknown	unknown	Maela	PMID: 24509479	pre
103602	ERR057898	SMRU1917	315	315	6B	latex & Quellung	6E	Thailand	Maela	carriage	nasopharynx	2009	unknown	unknown	Susc	unknown	unknown	unknown	Maela	PMID: 24509479	pre
103619	ERR057905	SMRU1924	6703	4405	6B	latex & Quellung	6E	Thailand	Maela	carriage	nasopharynx	2009	unknown	unknown	Susc	unknown	unknown	unknown	Maela	PMID: 24509479	pre
83405	ERR057916	SMRU1935	315	315	6B	latex & Quellung	6E	Thailand	Maela	carriage	nasopharynx	2009	unknown	unknown	Susc	unknown	unknown	unknown	Maela	PMID: 24509479	pre
82354	ERR057920	SMRU1939	4422	4405	6B	latex & Quellung	6E	Thailand	Maela	carriage	nasopharynx	2009	unknown	unknown	Susc	unknown	unknown	unknown	Maela	PMID: 24509479	pre
44153	ERR057937	SMRU1956	6831	4405	6B	latex & Quellung	6E	Thailand	Maela	carriage	nasopharynx	2009	unknown	unknown	0.064	unknown	unknown	unknown	Maela	PMID: 24509479	pre
82364	ERR057954	SMRU1973	10057	315	6B	latex & Quellung	6E	Thailand	Maela	carriage	nasopharynx	2009	unknown	unknown	0.125	unknown	unknown	unknown	Maela	PMID: 24509479	pre
83409	ERR057955	SMRU1974	315	315	6B	latex & Quellung	6E	Thailand	Maela	carriage	nasopharynx	2009	unknown	unknown	0.125	unknown	unknown	unknown	Maela	PMID: 24509479	pre
103547	ERR057965	SMRU1984	315	315	6B	latex & Quellung	6E	Thailand	Maela	carriage	nasopharynx	2009	unknown	unknown	Susc	unknown	unknown	unknown	Maela	PMID: 24509479	pre
40396	ERR057974	SMRU1993	5127	90	6B	latex & Quellung	6E	Thailand	Maela	carriage	nasopharynx	2009	unknown	unknown	1	unknown	unknown	unknown	Maela	PMID: 24509479	pre
32032	ERR057984	SMRU2003	315	315	6B	latex & Quellung	6E	Thailand	Maela	carriage	nasopharynx	2009	unknown	unknown	0.125	unknown	unknown	unknown	Maela	PMID: 24509479	pre
55947	ERR063819	SMRU2026	315	315	6B	latex & Quellung	6E	Thailand	Maela	carriage	nasopharynx	2009	unknown	unknown	Susc	unknown	unknown	unknown	Maela	PMID: 24509479	pre
82374	ERR063820	SMRU2027	6831	4405	6B	latex & Quellung	6E	Thailand	Maela	carriage	nasopharynx	2009	unknown	unknown	Susc	unknown	unknown	unknown	Maela	PMID: 24509479	pre
82375	ERR063823	SMRU2030	315	315	6B	latex & Quellung	6E	Thailand	Maela	carriage	nasopharynx	2009	unknown	unknown	Susc	unknown	unknown	unknown	Maela	PMID: 24509479	pre
82377	ERR063828	SMRU2035	4422	4405	6B	latex & Quellung	6E	Thailand	Maela	carriage	nasopharynx	2009	unknown	unknown	Susc	unknown	unknown	unknown	Maela	PMID: 24509479	pre
40402	ERR063838	SMRU2045	4422	4405	6B	latex & Quellung	6E	Thailand	Maela	carriage	nasopharynx	2009	unknown	unknown	Susc	unknown	unknown	unknown	Maela	PMID: 24509479	pre
83422	ERR063842	SMRU2049	315	315	6B	latex & Quellung	6E	Thailand	Maela	carriage	nasopharynx	2009	unknown	unknown	Susc	unknown	unknown	unknown	Maela	PMID: 24509479	pre
82386	ERR063849	SMRU2056	315	315	6B	latex & Quellung	6E	Thailand	Maela	carriage	nasopharynx	2009	unknown	unknown	1	unknown	unknown	unknown	Maela	PMID: 24509479	pre
83426	ERR063867	SMRU2074	315	315	6B	latex & Quellung	6E	Thailand	Maela	carriage	nasopharynx	2009	unknown	unknown	Susc	unknown	unknown	unknown	Maela	PMID: 24509479	pre
83429	ERR063876	SMRU2083	315	315	6B	latex & Quellung	6E	Thailand	Maela	carriage	nasopharynx	2009	unknown	unknown	Susc	unknown	unknown	unknown	Maela	PMID: 24509479	pre
83430	ERR063881	SMRU2088	5127	90	6B	latex & Quellung	6E	Thailand	Maela	carriage	nasopharynx	2009	unknown	unknown	1	unknown	unknown	unknown	Maela	PMID: 24509479	pre
82399	ERR063890	SMRU2097	5127	90	6B	latex & Quellung	6E	Thailand	Maela	carriage	nasopharynx	2009	unknown	unknown	1	unknown	unknown	unknown	Maela	PMID: 24509479	pre
103598	ERR063897	SMRU2104	315	315	6B	latex & Quellung	6E	Thailand	Maela	carriage	nasopharynx	2009	unknown	unknown	Susc	unknown	unknown	unknown	Maela	PMID: 24509479	pre
82402	ERR063899	SMRU2106	315	315	6B	latex & Quellung	6E	Thailand	Maela	carriage	nasopharynx	2009	unknown	unknown	Susc	unknown	unknown	unknown	Maela	PMID: 24509479	pre
82412	ERR063920	SMRU2127	SLV9601	2782	6B	latex & Quellung	6E	Thailand	Maela	carriage	nasopharynx	2009	unknown	unknown	0.064	unknown	unknown	unknown	Maela	PMID: 24509479	pre
82435	ERR063961	SMRU2168	315	315	6B	latex & Quellung	6E	Thailand	Maela	carriage	nasopharynx	2009	unknown	unknown	Susc	unknown	unknown	unknown	Maela	PMID: 24509479	pre
83452	ERR063971	SMRU2178	4422	4405	6B	latex & Quellung	6E	Thailand	Maela	carriage	nasopharynx	2009	unknown	unknown	Susc	unknown	unknown	unknown	Maela	PMID: 24509479	pre
82444	ERR063980	SMRU2187	5127	90	6B	latex & Quellung	6E	Thailand	Maela	carriage	nasopharynx	2009	unknown	unknown	1	unknown	unknown	unknown	Maela	PMID: 24509479	pre
34179	ERR063993	SMRU2200	6831	4405	6B	latex & Quellung	6E	Thailand	Maela	carriage	nasopharynx	2009	unknown	unknown	Susc	unknown	unknown	unknown	Maela	PMID: 24509479	pre
82506	ERR066206	SMRU2215	315	315	6B	latex & Quellung	6E	Thailand	Maela	carriage	nasopharynx	2009	unknown	unknown	Susc	unknown	unknown	unknown	Maela	PMID: 24509479	pre
103807	ERR049943	SMRU224	4404	385	6B	latex & Quellung	6E	Thailand	Maela	carriage	nasopharynx	2008	unknown	unknown	Susc	unknown	unknown	unknown	Maela	PMID: 24509479	pre
82739	ERR084270	SMRU2252	315	315	6B	latex & Quellung	6E	Thailand	Maela	carriage	nasopharynx	2009	unknown	unknown	Susc	unknown	unknown	unknown	Maela	PMID: 24509479	pre
34260	ERR066247	SMRU2280	10032	5963	6B	latex & Quellung	6E	Thailand	Maela	carriage	nasopharynx	2009	unknown	unknown	Susc	unknown	unknown	unknown	Maela	PMID: 24509479	pre
83246	ERR049948	SMRU229	4422	4405	6B	latex & Quellung	6E	Thailand	Maela	carriage	nasopharynx	2008	unknown	unknown	Susc	unknown	unknown	unknown	Maela	PMID: 24509479	pre
82516	ERR066261	SMRU2294	5127	90	6B	latex & Quellung	6E	Thailand	Maela	carriage	nasopharynx	2010	unknown	unknown	1	unknown	unknown	unknown	Maela	PMID: 24509479	pre
103520	ERR066298	SMRU2331	315	315	6B	latex & Quellung	6E	Thailand	Maela	carriage	nasopharynx	2010	unknown	unknown	Susc	unknown	unknown	unknown	Maela	PMID: 24509479	pre
103579	ERR066299	SMRU2332	315	315	6B	latex & Quellung	6E	Thailand	Maela	carriage	nasopharynx	2010	unknown	unknown	Susc	unknown	unknown	unknown	Maela	PMID: 24509479	pre
83499	ERR066312	SMRU2345	315	315	6B	latex & Quellung	6E	Thailand	Maela	carriage	nasopharynx	2010	unknown	unknown	Susc	unknown	unknown	unknown	Maela	PMID: 24509479	pre
82529	ERR066313	SMRU2346	315	315	6B	latex & Quellung	6E	Thailand	Maela	carriage	nasopharynx	2010	unknown	unknown	0.125	unknown	unknown	unknown	Maela	PMID: 24509479	pre
83500	ERR066320	SMRU2353	315	315	6B	latex & Quellung	6E	Thailand	Maela	carriage	nasopharynx	2010	unknown	unknown	Susc	unknown	unknown	unknown	Maela	PMID: 24509479	pre
82532	ERR066323	SMRU2356	315	315	6B	latex & Quellung	6E	Thailand	Maela	carriage	nasopharynx	2010	unknown	unknown	2	unknown	unknown	unknown	Maela	PMID: 24509479	pre
82534	ERR066327	SMRU2360	10035	10035	6B	latex & Quellung	6E	Thailand	Maela	carriage	nasopharynx	2010	unknown	unknown	Susc	unknown	unknown	unknown	Maela	PMID: 24509479	pre
82479	ERR064143	SMRU2405	6831	4405	6B	latex & Quellung	6E	Thailand	Maela	carriage	nasopharynx	2010	unknown	unknown	Susc	unknown	unknown	unknown	Maela	PMID: 24509479	pre
55953	ERR064164	SMRU2426	10058	10035	6B	latex & Quellung	6E	Thailand	Maela	carriage	nasopharynx	2010	unknown	unknown	Susc	unknown	unknown	unknown	Maela	PMID: 24509479	pre
82485	ERR064168	SMRU2430	315	315	6B	latex & Quellung	6E	Thailand	Maela	carriage	nasopharynx	2010	unknown	unknown	0.125	unknown	unknown	unknown	Maela	PMID: 24509479	pre
103840	ERR064171	SMRU2433	10059	4405	6B	latex & Quellung	6E	Thailand	Maela	carriage	nasopharynx	2010	unknown	unknown	Susc	unknown	unknown	unknown	Maela	PMID: 24509479	pre
82487	ERR064176	SMRU2438	315	315	6B	latex & Quellung	6E	Thailand	Maela	carriage	nasopharynx	2010	unknown	unknown	Susc	unknown	unknown	unknown	Maela	PMID: 24509479	pre
82488	ERR064179	SMRU2441	SLV9601	2782	6B	latex & Quellung	6E	Thailand	Maela	carriage	nasopharynx	2010	unknown	unknown	0.125	unknown	unknown	unknown	Maela	PMID: 24509479	pre
83477	ERR064212	SMRU2474	10032	5963	6B	latex & Quellung	6E	Thailand	Maela	carriage	nasopharynx	2010	unknown	unknown	Susc	unknown	unknown	unknown	Maela	PMID: 24509479	pre
83478	ERR064213	SMRU2475	5127	90	6B	latex & Quellung	6E	Thailand	Maela	carriage	nasopharynx	2010	unknown	unknown	1	unknown	unknown	unknown	Maela	PMID: 24509479	pre
82497	ERR064220	SMRU2482	4414	236/271/320	6B	latex & Quellung	6E	Thailand	Maela	carriage	nasopharynx	2010	unknown	unknown	Susc	unknown	unknown	unknown	Maela	PMID: 24509479	pre
83482	ERR064227	SMRU2489	6703	4405	6B	latex & Quellung	6E	Thailand	Maela	carriage	nasopharynx	2010	unknown	unknown	Susc	unknown	unknown	unknown	Maela	PMID: 24509479	pre
82447	ERR064002	SMRU2497	315	315	6B	latex & Quellung	6E	Thailand	Maela	carriage	nasopharynx	2010	unknown	unknown	Susc	unknown	unknown	unknown	Maela	PMID: 24509479	pre
34181	ERR064018	SMRU2513	315	315	6B	latex & Quellung	6E	Thailand	Maela	carriage	nasopharynx	2010	unknown	unknown	Susc	unknown	unknown	unknown	Maela	PMID: 24509479	pre
83458	ERR064025	SMRU2520	4422	4405	6B	latex & Quellung	6E	Thailand	Maela	carriage	nasopharynx	2010	unknown	unknown	Susc	unknown	unknown	unknown	Maela	PMID: 24509479	pre
44957	ERR064044	SMRU2539	315	315	6B	latex & Quellung	6E	Thailand	Maela	carriage	nasopharynx	2010	unknown	unknown	Susc	unknown	unknown	unknown	Maela	PMID: 24509479	pre
44958	ERR064046	SMRU2541	315	315	6B	latex & Quellung	6E	Thailand	Maela	carriage	nasopharynx	2010	unknown	unknown	Susc	unknown	unknown	unknown	Maela	PMID: 24509479	pre
83510	ERR067776	SMRU2553	315	315	6B	latex & Quellung	6E	Thailand	Maela	carriage	nasopharynx	2010	unknown	unknown	Susc	unknown	unknown	unknown	Maela	PMID: 24509479	pre
82560	ERR067790	SMRU2567	315	315	6B	latex & Quellung	6E	Thailand	Maela	carriage	nasopharynx	2010	unknown	unknown	Susc	unknown	unknown	unknown	Maela	PMID: 24509479	pre
82572	ERR067811	SMRU2588	315	315	6B	latex & Quellung	6E	Thailand	Maela	carriage	nasopharynx	2010	unknown	unknown	Susc	unknown	unknown	unknown	Maela	PMID: 24509479	pre
82580	ERR067829	SMRU2606	315	315	6B	latex & Quellung	6E	Thailand	Maela	carriage	nasopharynx	2010	unknown	unknown	Susc	unknown	unknown	unknown	Maela	PMID: 24509479	pre
83529	ERR067839	SMRU2616	5127	90	6B	latex & Quellung	6E	Thailand	Maela	carriage	nasopharynx	2010	unknown	unknown	1	unknown	unknown	unknown	Maela	PMID: 24509479	pre
82599	ERR067861	SMRU2638	SLV9601	2782	6B	latex & Quellung	6E	Thailand	Maela	carriage	nasopharynx	2010	unknown	unknown	0.064	unknown	unknown	unknown	Maela	PMID: 24509479	pre
103820	ERR066178	SMRU2643	315	315	6B	latex & Quellung	6E	Thailand	Maela	carriage	nasopharynx	2010	unknown	unknown	Susc	unknown	unknown	unknown	Maela	PMID: 24509479	pre
82503	ERR066182	SMRU2647	315	315	6B	latex & Quellung	6E	Thailand	Maela	carriage	nasopharynx	2010	unknown	unknown	Susc	unknown	unknown	unknown	Maela	PMID: 24509479	pre
83485	ERR066191	SMRU2656	5127	90	6B	latex & Quellung	6E	Thailand	Maela	carriage	nasopharynx	2010	unknown	unknown	1	unknown	unknown	unknown	Maela	PMID: 24509479	pre
83462	ERR064070	SMRU2668	315	315	6B	latex & Quellung	6E	Thailand	Maela	carriage	nasopharynx	2010	unknown	unknown	0.125	unknown	unknown	unknown	Maela	PMID: 24509479	pre
82470	ERR064071	SMRU2669	315	315	6B	latex & Quellung	6E	Thailand	Maela	carriage	nasopharynx	2010	unknown	unknown	0.064	unknown	unknown	unknown	Maela	PMID: 24509479	pre
103818	ERR064075	SMRU2673	10032	5963	6B	latex & Quellung	6E	Thailand	Maela	carriage	nasopharynx	2010	unknown	unknown	Susc	unknown	unknown	unknown	Maela	PMID: 24509479	pre
103536	ERR064077	SMRU2675	315	315	6B	latex & Quellung	6E	Thailand	Maela	carriage	nasopharynx	2010	unknown	unknown	0.064	unknown	unknown	unknown	Maela	PMID: 24509479	pre
103607	ERR064088	SMRU2686	315	315	6B	latex & Quellung	6E	Thailand	Maela	carriage	nasopharynx	2010	unknown	unknown	0.125	unknown	unknown	unknown	Maela	PMID: 24509479	pre
103819	ERR064090	SMRU2688	5127	90	6B	latex & Quellung	6E	Thailand	Maela	carriage	nasopharynx	2010	unknown	unknown	1	unknown	unknown	unknown	Maela	PMID: 24509479	pre
103620	ERR064107	SMRU2705	315	315	6B	latex & Quellung	6E	Thailand	Maela	carriage	nasopharynx	2010	unknown	unknown	0.064	unknown	unknown	unknown	Maela	PMID: 24509479	pre
103608	ERR064129	SMRU2727	SLV9601	2782	6B	latex & Quellung	6E	Thailand	Maela	carriage	nasopharynx	2010	unknown	unknown	0.064	unknown	unknown	unknown	Maela	PMID: 24509479	pre
103612	ERR064137	SMRU2735	315	315	6B	latex & Quellung	6E	Thailand	Maela	carriage	nasopharynx	2010	unknown	unknown	Susc	unknown	unknown	unknown	Maela	PMID: 24509479	pre
103626	ERR064138	SMRU2736	315	315	6B	latex & Quellung	6E	Thailand	Maela	carriage	nasopharynx	2010	unknown	unknown	Susc	unknown	unknown	unknown	Maela	PMID: 24509479	pre
82642	ERR069596	SMRU2746	315	315	6B	latex & Quellung	6E	Thailand	Maela	carriage	nasopharynx	2010	unknown	unknown	Susc	unknown	unknown	unknown	Maela	PMID: 24509479	pre
34304	ERR069622	SMRU2772	315	315	6B	latex & Quellung	6E	Thailand	Maela	carriage	nasopharynx	2010	unknown	unknown	Susc	unknown	unknown	unknown	Maela	PMID: 24509479	pre
83564	ERR069625	SMRU2775	DLV315	315	6B	latex & Quellung	6E	Thailand	Maela	carriage	nasopharynx	2010	unknown	unknown	0.064	unknown	unknown	unknown	Maela	PMID: 24509479	pre
34305	ERR069629	SMRU2779	315	315	6B	latex & Quellung	6E	Thailand	Maela	carriage	nasopharynx	2010	unknown	unknown	0.064	unknown	unknown	unknown	Maela	PMID: 24509479	pre
40583	ERR069648	SMRU2798	315	315	6B	latex & Quellung	6E	Thailand	Maela	carriage	nasopharynx	2010	unknown	unknown	Susc	unknown	unknown	unknown	Maela	PMID: 24509479	pre
40589	ERR069656	SMRU2806	4422	4405	6B	latex & Quellung	6E	Thailand	Maela	carriage	nasopharynx	2010	unknown	unknown	Susc	unknown	unknown	unknown	Maela	PMID: 24509479	pre
82673	ERR069667	SMRU2817	315	315	6B	latex & Quellung	6E	Thailand	Maela	carriage	nasopharynx	2010	unknown	unknown	Susc	unknown	unknown	unknown	Maela	PMID: 24509479	pre
82677	ERR069673	SMRU2823	315	315	6B	latex & Quellung	6E	Thailand	Maela	carriage	nasopharynx	2010	unknown	unknown	Susc	unknown	unknown	unknown	Maela	PMID: 24509479	pre
34309	ERR069679	SMRU2829	315	315	6B	latex & Quellung	6E	Thailand	Maela	carriage	nasopharynx	2010	unknown	unknown	Susc	unknown	unknown	unknown	Maela	PMID: 24509479	pre
82609	ERR067888	SMRU2833	5127	90	6B	latex & Quellung	6E	Thailand	Maela	carriage	nasopharynx	2010	unknown	unknown	1	unknown	unknown	unknown	Maela	PMID: 24509479	pre
34275	ERR067896	SMRU2841	315	315	6B	latex & Quellung	6E	Thailand	Maela	carriage	nasopharynx	2010	unknown	unknown	Susc	unknown	unknown	unknown	Maela	PMID: 24509479	pre
34278	ERR067905	SMRU2850	315	315	6B	latex & Quellung	6E	Thailand	Maela	carriage	nasopharynx	2010	unknown	unknown	0.064	unknown	unknown	unknown	Maela	PMID: 24509479	pre
83541	ERR067876	SMRU2869	315	315	6B	latex & Quellung	6E	Thailand	Maela	carriage	nasopharynx	2010	unknown	unknown	0.125	unknown	unknown	unknown	Maela	PMID: 24509479	pre
82616	ERR067915	SMRU2884	315	315	6B	latex & Quellung	6E	Thailand	Maela	carriage	nasopharynx	2010	unknown	unknown	Susc	unknown	unknown	unknown	Maela	PMID: 24509479	pre
32924	ERR047967	SMRU290	315	315	6B	latex & Quellung	6E	Thailand	Maela	carriage	nasopharynx	2008	unknown	unknown	0.064	unknown	unknown	unknown	Maela	PMID: 24509479	pre
83548	ERR067931	SMRU2900	315	315	6B	latex & Quellung	6E	Thailand	Maela	carriage	nasopharynx	2010	unknown	unknown	Susc	unknown	unknown	unknown	Maela	PMID: 24509479	pre
82625	ERR067933	SMRU2902	315	315	6B	latex & Quellung	6E	Thailand	Maela	carriage	nasopharynx	2010	unknown	unknown	Susc	unknown	unknown	unknown	Maela	PMID: 24509479	pre
83549	ERR067936	SMRU2905	SLV9601	2782	6B	latex & Quellung	6E	Thailand	Maela	carriage	nasopharynx	2010	unknown	unknown	0.064	unknown	unknown	unknown	Maela	PMID: 24509479	pre
40542	ERR067941	SMRU2910	315	315	6B	latex & Quellung	6E	Thailand	Maela	carriage	nasopharynx	2010	unknown	unknown	Susc	unknown	unknown	unknown	Maela	PMID: 24509479	pre
103822	ERR084166	SMRU2940	6831	4405	6B	latex & Quellung	6E	Thailand	Maela	carriage	nasopharynx	2010	unknown	unknown	Susc	unknown	unknown	unknown	Maela	PMID: 24509479	pre
83583	ERR084168	SMRU2942	315	315	6B	latex & Quellung	6E	Thailand	Maela	carriage	nasopharynx	2010	unknown	unknown	Susc	unknown	unknown	unknown	Maela	PMID: 24509479	pre
83584	ERR084172	SMRU2946	6703	4405	6B	latex & Quellung	6E	Thailand	Maela	carriage	nasopharynx	2010	unknown	unknown	Susc	unknown	unknown	unknown	Maela	PMID: 24509479	pre
83585	ERR084176	SMRU2950	315	315	6B	latex & Quellung	6E	Thailand	Maela	carriage	nasopharynx	2010	unknown	unknown	0.064	unknown	unknown	unknown	Maela	PMID: 24509479	pre
103544	ERR084177	SMRU2951	315	315	6B	latex & Quellung	6E	Thailand	Maela	carriage	nasopharynx	2010	unknown	unknown	0.064	unknown	unknown	unknown	Maela	PMID: 24509479	pre
103586	ERR084190	SMRU2964	DLV315	315	6B	latex & Quellung	6E	Thailand	Maela	carriage	nasopharynx	2010	unknown	unknown	Susc	unknown	unknown	unknown	Maela	PMID: 24509479	pre
103521	ERR084216	SMRU2990	10060	90	6B	latex & Quellung	6E	Thailand	Maela	carriage	nasopharynx	2010	unknown	unknown	0.5	unknown	unknown	unknown	Maela	PMID: 24509479	pre
45004	ERR084219	SMRU2993	4422	4405	6B	latex & Quellung	6E	Thailand	Maela	carriage	nasopharynx	2010	unknown	unknown	Susc	unknown	unknown	unknown	Maela	PMID: 24509479	pre
103567	ERR084230	SMRU3004	315	315	6B	latex & Quellung	6E	Thailand	Maela	carriage	nasopharynx	2010	unknown	unknown	Susc	unknown	unknown	unknown	Maela	PMID: 24509479	pre
103823	ERR084232	SMRU3006	6831	4405	6B	latex & Quellung	6E	Thailand	Maela	carriage	nasopharynx	2010	unknown	unknown	Susc	unknown	unknown	unknown	Maela	PMID: 24509479	pre
103595	ERR084236	SMRU3010	315	315	6B	latex & Quellung	6E	Thailand	Maela	carriage	nasopharynx	2010	unknown	unknown	Susc	unknown	unknown	unknown	Maela	PMID: 24509479	pre
103824	ERR084250	SMRU3024	315	315	6B	latex & Quellung	6E	Thailand	Maela	carriage	nasopharynx	2010	unknown	unknown	0.125	unknown	unknown	unknown	Maela	PMID: 24509479	pre
82698	ERR072196	SMRU3047	5127	90	6B	latex & Quellung	6E	Thailand	Maela	carriage	nasopharynx	2010	unknown	unknown	1	unknown	unknown	unknown	Maela	PMID: 24509479	pre
103524	ERR072206	SMRU3057	315	315	6B	latex & Quellung	6E	Thailand	Maela	carriage	nasopharynx	2010	unknown	unknown	0.125	unknown	unknown	unknown	Maela	PMID: 24509479	pre
82705	ERR072217	SMRU3068	315	315	6B	latex & Quellung	6E	Thailand	Maela	carriage	nasopharynx	2010	unknown	unknown	0.25	unknown	unknown	unknown	Maela	PMID: 24509479	pre
83578	ERR072221	SMRU3072	315	315	6B	latex & Quellung	6E	Thailand	Maela	carriage	nasopharynx	2010	unknown	unknown	0.125	unknown	unknown	unknown	Maela	PMID: 24509479	pre
40608	ERR072240	SMRU3091	315	315	6B	latex & Quellung	6E	Thailand	Maela	carriage	nasopharynx	2010	unknown	unknown	0.125	unknown	unknown	unknown	Maela	PMID: 24509479	pre
83601	ERR084278	SMRU3124	5127	90	6B	latex & Quellung	6E	Thailand	Maela	carriage	nasopharynx	2010	unknown	unknown	1	unknown	unknown	unknown	Maela	PMID: 24509479	pre
82748	ERR084285	SMRU3131	315	315	6B	latex & Quellung	6E	Thailand	Maela	carriage	nasopharynx	2010	unknown	unknown	0.125	unknown	unknown	unknown	Maela	PMID: 24509479	pre
40616	ERR084290	SMRU3136	5127	90	6B	latex & Quellung	6E	Thailand	Maela	carriage	nasopharynx	2009	unknown	unknown	1	unknown	unknown	unknown	Maela	PMID: 24509479	pre
82754	ERR084294	SMRU3140	4422	4405	6B	latex & Quellung	6E	Thailand	Maela	carriage	nasopharynx	2009	unknown	unknown	Susc	unknown	unknown	unknown	Maela	PMID: 24509479	pre
82756	ERR084296	SMRU3142	95	90	6B	latex & Quellung	6E	Thailand	Maela	carriage	nasopharynx	2009	unknown	unknown	1	unknown	unknown	unknown	Maela	PMID: 24509479	pre
83605	ERR084297	SMRU3143	4422	4405	6B	latex & Quellung	6E	Thailand	Maela	carriage	nasopharynx	2009	unknown	unknown	Susc	unknown	unknown	unknown	Maela	PMID: 24509479	pre
103552	ERR048041	SMRU316	4404	385	6B	latex & Quellung	6E	Thailand	Maela	carriage	nasopharynx	2008	unknown	unknown	Susc	unknown	unknown	unknown	Maela	PMID: 24509479	pre
82469	ERR064066	SMRU3161	315	315	6B	latex & Quellung	6E	Thailand	Maela	carriage	nasopharynx	2010	unknown	unknown	0.125	unknown	unknown	unknown	Maela	PMID: 24509479	pre
103533	ERR048060	SMRU335	6703	4405	6B	latex & Quellung	6E	Thailand	Maela	carriage	nasopharynx	2008	unknown	unknown	Susc	unknown	unknown	unknown	Maela	PMID: 24509479	pre
82124	ERR048068	SMRU343	4422	4405	6B	latex & Quellung	6E	Thailand	Maela	carriage	nasopharynx	2008	unknown	unknown	Susc	unknown	unknown	unknown	Maela	PMID: 24509479	pre
31974	ERR047990	SMRU361	4422	4405	6B	latex & Quellung	6E	Thailand	Maela	carriage	nasopharynx	2008	unknown	unknown	Susc	unknown	unknown	unknown	Maela	PMID: 24509479	pre
33894	ERR048086	SMRU409	4404	385	6B	latex & Quellung	6E	Thailand	Maela	carriage	nasopharynx	2008	unknown	unknown	Susc	unknown	unknown	unknown	Maela	PMID: 24509479	pre
33910	ERR048121	SMRU444	315	315	6B	latex & Quellung	6E	Thailand	Maela	carriage	nasopharynx	2008	unknown	unknown	0.125	unknown	unknown	unknown	Maela	PMID: 24509479	pre
82128	ERR048134	SMRU457	4422	4405	6B	latex & Quellung	6E	Thailand	Maela	carriage	nasopharynx	2008	unknown	unknown	Susc	unknown	unknown	unknown	Maela	PMID: 24509479	pre
83234	ERR048156	SMRU479	315	315	6B	latex & Quellung	6E	Thailand	Maela	carriage	nasopharynx	2008	unknown	unknown	0.125	unknown	unknown	unknown	Maela	PMID: 24509479	pre
103804	ERR048174	SMRU497	315	315	6B	latex & Quellung	6E	Thailand	Maela	carriage	nasopharynx	2008	unknown	unknown	0.064	unknown	unknown	unknown	Maela	PMID: 24509479	pre
83297	ERR052643	SMRU570	315	315	6B	latex & Quellung	6E	Thailand	Maela	carriage	nasopharynx	2008	unknown	unknown	0.125	unknown	unknown	unknown	Maela	PMID: 24509479	pre
32952	ERR051426	SMRU592	4422	4405	6B	latex & Quellung	6E	Thailand	Maela	carriage	nasopharynx	2008	unknown	unknown	Susc	unknown	unknown	unknown	Maela	PMID: 24509479	pre
83270	ERR051441	SMRU607	315	315	6B	latex & Quellung	6E	Thailand	Maela	carriage	nasopharynx	2008	unknown	unknown	0.125	unknown	unknown	unknown	Maela	PMID: 24509479	pre
82201	ERR051455	SMRU621	315	315	6B	latex & Quellung	6E	Thailand	Maela	carriage	nasopharynx	2008	unknown	unknown	0.125	unknown	unknown	unknown	Maela	PMID: 24509479	pre
82204	ERR051467	SMRU657	315	315	6B	latex & Quellung	6E	Thailand	Maela	carriage	nasopharynx	2008	unknown	unknown	0.125	unknown	unknown	unknown	Maela	PMID: 24509479	pre
103569	ERR051542	SMRU732	315	315	6B	latex & Quellung	6E	Thailand	Maela	carriage	nasopharynx	2008	unknown	unknown	0.125	unknown	unknown	unknown	Maela	PMID: 24509479	pre
103604	ERR052602	SMRU745	315	315	6B	latex & Quellung	6E	Thailand	Maela	carriage	nasopharynx	2008	unknown	unknown	0.064	unknown	unknown	unknown	Maela	PMID: 24509479	pre
103545	ERR052603	SMRU746	4422	4405	6B	latex & Quellung	6E	Thailand	Maela	carriage	nasopharynx	2008	unknown	unknown	Susc	unknown	unknown	unknown	Maela	PMID: 24509479	pre
83290	ERR052605	SMRU748	315	315	6B	latex & Quellung	6E	Thailand	Maela	carriage	nasopharynx	2008	unknown	unknown	0.125	unknown	unknown	unknown	Maela	PMID: 24509479	pre
33117	ERR054518	SMRU778	315	315	6B	latex & Quellung	6E	Thailand	Maela	carriage	nasopharynx	2008	unknown	unknown	0.125	unknown	unknown	unknown	Maela	PMID: 24509479	pre
40356	ERR054542	SMRU802	4422	4405	6B	latex & Quellung	6E	Thailand	Maela	carriage	nasopharynx	2008	unknown	unknown	Susc	unknown	unknown	unknown	Maela	PMID: 24509479	pre
103551	ERR056693	SMRU827	4422	4405	6B	latex & Quellung	6E	Thailand	Maela	carriage	nasopharynx	2008	unknown	unknown	Susc	unknown	unknown	unknown	Maela	PMID: 24509479	pre
83342	ERR056700	SMRU834	4422	4405	6B	latex & Quellung	6E	Thailand	Maela	carriage	nasopharynx	2008	unknown	unknown	Susc	unknown	unknown	unknown	Maela	PMID: 24509479	pre
34134	ERR054566	SMRU874	4422	4405	6B	latex & Quellung	6E	Thailand	Maela	carriage	nasopharynx	2008	unknown	unknown	Susc	unknown	unknown	unknown	Maela	PMID: 24509479	pre
82172	ERR049978	SMRU907	5116	4405	6B	latex & Quellung	6E	Thailand	Maela	carriage	nasopharynx	2008	unknown	unknown	Susc	unknown	unknown	unknown	Maela	PMID: 24509479	pre
103827	ERR050016	SMRU945	5116	4405	6B	latex & Quellung	6E	Thailand	Maela	carriage	nasopharynx	2008	unknown	unknown	Susc	unknown	unknown	unknown	Maela	PMID: 24509479	pre
103828	ERR050019	SMRU948	5105	4405	6B	latex & Quellung	6E	Thailand	Maela	carriage	nasopharynx	2008	unknown	unknown	Susc	unknown	unknown	unknown	Maela	PMID: 24509479	pre
82195	ERR050052	SMRU981	315	315	6B	latex & Quellung	6E	Thailand	Maela	carriage	nasopharynx	2008	unknown	unknown	0.5	unknown	unknown	unknown	Maela	PMID: 24509479	pre
33944	ERR051560	SMRU990	5116	4405	6B	latex & Quellung	6E	Thailand	Maela	carriage	nasopharynx	2008	unknown	unknown	Susc	unknown	unknown	unknown	Maela	PMID: 24509479	pre
18147	ERR051568	SMRU998	315	315	6B	latex & Quellung	6E	Thailand	Maela	carriage	nasopharynx	2008	unknown	unknown	0.125	unknown	unknown	unknown	Maela	PMID: 24509479	pre
103534	ERR051582	SMRU1036	4420	4420/5228	6C	latex & Quellung	6C	Thailand	Maela	carriage	nasopharynx	2008	unknown	unknown	Susc	unknown	unknown	unknown	Maela	PMID: 24509479	pre
40234	ERR051596	SMRU1050	4420	4420/5228	6C	latex & Quellung	6C	Thailand	Maela	carriage	nasopharynx	2008	unknown	unknown	Susc	unknown	unknown	unknown	Maela	PMID: 24509479	pre
103526	ERR051632	SMRU1086	4420	4420/5228	6C	latex & Quellung	6C	Thailand	Maela	carriage	nasopharynx	2008	unknown	unknown	Susc	unknown	unknown	unknown	Maela	PMID: 24509479	pre
103610	ERR054611	SMRU1159	4420	4420/5228	6C	latex & Quellung	6C	Thailand	Maela	carriage	nasopharynx	2009	unknown	unknown	Susc	unknown	unknown	unknown	Maela	PMID: 24509479	pre
103609	ERR054320	SMRU1227	4420	4420/5228	6C	latex & Quellung	6C	Thailand	Maela	carriage	nasopharynx	2009	unknown	unknown	Susc	unknown	unknown	unknown	Maela	PMID: 24509479	pre
103591	ERR054368	SMRU1275	982	982	6C	latex & Quellung	6C	Thailand	Maela	carriage	nasopharynx	2009	unknown	unknown	Susc	unknown	unknown	unknown	Maela	PMID: 24509479	pre
103563	ERR054493	SMRU1545	4420	4420/5228	6C	latex & Quellung	6C	Thailand	Maela	carriage	nasopharynx	2009	unknown	unknown	Susc	unknown	unknown	unknown	Maela	PMID: 24509479	pre
103531	ERR057843	SMRU1862	4420	4420/5228	6C	latex & Quellung	6C	Thailand	Maela	carriage	nasopharynx	2009	unknown	unknown	Susc	unknown	unknown	unknown	Maela	PMID: 24509479	pre
103835	ERR057878	SMRU1897	10027	Singleton	6C	latex & Quellung	6C	Thailand	Maela	carriage	nasopharynx	2009	unknown	unknown	Susc	unknown	unknown	unknown	Maela	PMID: 24509479	pre
103527	ERR049124	SMRU190	982	982	6C	latex & Quellung	6C	Thailand	Maela	carriage	nasopharynx	2008	unknown	unknown	Susc	unknown	unknown	unknown	Maela	PMID: 24509479	pre
103624	ERR057892	SMRU1911	5228	4420/5228	6C	latex & Quellung	6C	Thailand	Maela	carriage	nasopharynx	2009	unknown	unknown	Susc	unknown	unknown	unknown	Maela	PMID: 24509479	pre
103564	ERR057942	SMRU1961	5109	4420/5228	6C	latex & Quellung	6C	Thailand	Maela	carriage	nasopharynx	2009	unknown	unknown	Susc	unknown	unknown	unknown	Maela	PMID: 24509479	pre
103814	ERR057960	SMRU1979	4420	4420/5228	6C	latex & Quellung	6C	Thailand	Maela	carriage	nasopharynx	2009	unknown	unknown	Susc	unknown	unknown	unknown	Maela	PMID: 24509479	pre
44939	ERR057964	SMRU1983	4420	4420/5228	6C	latex & Quellung	6C	Thailand	Maela	carriage	nasopharynx	2009	unknown	unknown	Susc	unknown	unknown	unknown	Maela	PMID: 24509479	pre
103837	ERR057971	SMRU1990	4420	4420/5228	6C	latex & Quellung	6C	Thailand	Maela	carriage	nasopharynx	2009	unknown	unknown	Susc	unknown	unknown	unknown	Maela	PMID: 24509479	pre
34168	ERR063814	SMRU2021	5228	4420/5228	6C	latex & Quellung	6C	Thailand	Maela	carriage	nasopharynx	2009	unknown	unknown	Susc	unknown	unknown	unknown	Maela	PMID: 24509479	pre
40401	ERR063826	SMRU2033	4420	4420/5228	6C	latex & Quellung	6C	Thailand	Maela	carriage	nasopharynx	2009	unknown	unknown	Susc	unknown	unknown	unknown	Maela	PMID: 24509479	pre
103532	ERR063877	SMRU2084	10027	Singleton	6C	latex & Quellung	6C	Thailand	Maela	carriage	nasopharynx	2009	unknown	unknown	Susc	unknown	unknown	unknown	Maela	PMID: 24509479	pre
34174	ERR063883	SMRU2090	4420	4420/5228	6C	latex & Quellung	6C	Thailand	Maela	carriage	nasopharynx	2009	unknown	unknown	Susc	unknown	unknown	unknown	Maela	PMID: 24509479	pre
82423	ERR063940	SMRU2147	982	982	6C	latex & Quellung	6C	Thailand	Maela	carriage	nasopharynx	2009	unknown	unknown	Susc	unknown	unknown	unknown	Maela	PMID: 24509479	pre
40419	ERR063996	SMRU2203	4420	4420/5228	6C	latex & Quellung	6C	Thailand	Maela	carriage	nasopharynx	2009	unknown	unknown	Susc	unknown	unknown	unknown	Maela	PMID: 24509479	pre
34243	ERR066207	SMRU2216	5109	4420/5228	6C	latex & Quellung	6C	Thailand	Maela	carriage	nasopharynx	2009	unknown	unknown	Susc	unknown	unknown	unknown	Maela	PMID: 24509479	pre
103589	ERR049944	SMRU225	4420	4420/5228	6C	latex & Quellung	6C	Thailand	Maela	carriage	nasopharynx	2008	unknown	unknown	Susc	unknown	unknown	unknown	Maela	PMID: 24509479	pre
44982	ERR066274	SMRU2307	5109	4420/5228	6C	latex & Quellung	6C	Thailand	Maela	carriage	nasopharynx	2010	unknown	unknown	Susc	unknown	unknown	unknown	Maela	PMID: 24509479	pre
40508	ERR066281	SMRU2314	4420	4420/5228	6C	latex & Quellung	6C	Thailand	Maela	carriage	nasopharynx	2010	unknown	unknown	Susc	unknown	unknown	unknown	Maela	PMID: 24509479	pre
82537	ERR066341	SMRU2374	4420	4420/5228	6C	latex & Quellung	6C	Thailand	Maela	carriage	nasopharynx	2010	unknown	unknown	Susc	unknown	unknown	unknown	Maela	PMID: 24509479	pre
40517	ERR066346	SMRU2379	4420	4420/5228	6C	latex & Quellung	6C	Thailand	Maela	carriage	nasopharynx	2010	unknown	unknown	Susc	unknown	unknown	unknown	Maela	PMID: 24509479	pre
40519	ERR066356	SMRU2389	10027	Singleton	6C	latex & Quellung	6C	Thailand	Maela	carriage	nasopharynx	2010	unknown	unknown	Susc	unknown	unknown	unknown	Maela	PMID: 24509479	pre
55155	ERR064145	SMRU2407	5109	4420/5228	6C	latex & Quellung	6C	Thailand	Maela	carriage	nasopharynx	2010	unknown	unknown	Susc	unknown	unknown	unknown	Maela	PMID: 24509479	pre
34182	ERR064026	SMRU2521	982	982	6C	latex & Quellung	6C	Thailand	Maela	carriage	nasopharynx	2010	unknown	unknown	Susc	unknown	unknown	unknown	Maela	PMID: 24509479	pre
34185	ERR064030	SMRU2525	4420	4420/5228	6C	latex & Quellung	6C	Thailand	Maela	carriage	nasopharynx	2010	unknown	unknown	Susc	unknown	unknown	unknown	Maela	PMID: 24509479	pre
103557	ERR067815	SMRU2592	4420	4420/5228	6C	latex & Quellung	6C	Thailand	Maela	carriage	nasopharynx	2010	unknown	unknown	Susc	unknown	unknown	unknown	Maela	PMID: 24509479	pre
82591	ERR067842	SMRU2619	5109	4420/5228	6C	latex & Quellung	6C	Thailand	Maela	carriage	nasopharynx	2010	unknown	unknown	Susc	unknown	unknown	unknown	Maela	PMID: 24509479	pre
83532	ERR067844	SMRU2621	982	982	6C	latex & Quellung	6C	Thailand	Maela	carriage	nasopharynx	2010	unknown	unknown	Susc	unknown	unknown	unknown	Maela	PMID: 24509479	pre
83535	ERR067850	SMRU2627	5228	4420/5228	6C	latex & Quellung	6C	Thailand	Maela	carriage	nasopharynx	2010	unknown	unknown	Susc	unknown	unknown	unknown	Maela	PMID: 24509479	pre
103821	ERR066196	SMRU2661	5228	4420/5228	6C	latex & Quellung	6C	Thailand	Maela	carriage	nasopharynx	2010	unknown	unknown	Susc	unknown	unknown	unknown	Maela	PMID: 24509479	pre
103621	ERR066197	SMRU2662	5228	4420/5228	6C	latex & Quellung	6C	Thailand	Maela	carriage	nasopharynx	2010	unknown	unknown	Susc	unknown	unknown	unknown	Maela	PMID: 24509479	pre
40484	ERR066198	SMRU2663	4420	4420/5228	6C	latex & Quellung	6C	Thailand	Maela	carriage	nasopharynx	2010	unknown	unknown	Susc	unknown	unknown	unknown	Maela	PMID: 24509479	pre
103590	ERR064116	SMRU2714	4420	4420/5228	6C	latex & Quellung	6C	Thailand	Maela	carriage	nasopharynx	2010	unknown	unknown	Susc	unknown	unknown	unknown	Maela	PMID: 24509479	pre
82473	ERR064121	SMRU2719	5228	4420/5228	6C	latex & Quellung	6C	Thailand	Maela	carriage	nasopharynx	2010	unknown	unknown	Susc	unknown	unknown	unknown	Maela	PMID: 24509479	pre
83562	ERR069618	SMRU2768	982	982	6C	latex & Quellung	6C	Thailand	Maela	carriage	nasopharynx	2010	unknown	unknown	Susc	unknown	unknown	unknown	Maela	PMID: 24509479	pre
82086	ERR039587	SMRU28	4420	4420/5228	6C	latex & Quellung	6C	Thailand	Maela	carriage	nasopharynx	2007	unknown	unknown	Susc	unknown	unknown	unknown	Maela	PMID: 24509479	pre
40529	ERR067891	SMRU2836	982	982	6C	latex & Quellung	6C	Thailand	Maela	carriage	nasopharynx	2010	unknown	unknown	Susc	unknown	unknown	unknown	Maela	PMID: 24509479	pre
82607	ERR067883	SMRU2876	SLV2912	2912	6C	latex & Quellung	6C	Thailand	Maela	carriage	nasopharynx	2010	unknown	unknown	Susc	unknown	unknown	unknown	Maela	PMID: 24509479	pre
82631	ERR067948	SMRU2917	4420	4420/5228	6C	latex & Quellung	6C	Thailand	Maela	carriage	nasopharynx	2010	unknown	unknown	Susc	unknown	unknown	unknown	Maela	PMID: 24509479	pre
83581	ERR084159	SMRU2933	SLV2912	2912	6C	latex & Quellung	6C	Thailand	Maela	carriage	nasopharynx	2010	unknown	unknown	Susc	unknown	unknown	unknown	Maela	PMID: 24509479	pre
83589	ERR084198	SMRU2972	982	982	6C	latex & Quellung	6C	Thailand	Maela	carriage	nasopharynx	2010	unknown	unknown	Susc	unknown	unknown	unknown	Maela	PMID: 24509479	pre
103538	ERR084248	SMRU3022	SLV2912	2912	6C	latex & Quellung	6C	Thailand	Maela	carriage	nasopharynx	2010	unknown	unknown	Susc	unknown	unknown	unknown	Maela	PMID: 24509479	pre
82688	ERR072185	SMRU3036	2912	2912	6C	latex & Quellung	6C	Thailand	Maela	carriage	nasopharynx	2010	unknown	unknown	Susc	unknown	unknown	unknown	Maela	PMID: 24509479	pre
82689	ERR072186	SMRU3037	982	982	6C	latex & Quellung	6C	Thailand	Maela	carriage	nasopharynx	2010	unknown	unknown	Susc	unknown	unknown	unknown	Maela	PMID: 24509479	pre
82695	ERR072193	SMRU3044	4420	4420/5228	6C	latex & Quellung	6C	Thailand	Maela	carriage	nasopharynx	2010	unknown	unknown	Susc	unknown	unknown	unknown	Maela	PMID: 24509479	pre
44819	ERR039609	SMRU50	10030	4420/5228	6C	latex & Quellung	6C	Thailand	Maela	carriage	nasopharynx	2008	unknown	unknown	Susc	unknown	unknown	unknown	Maela	PMID: 24509479	pre
82104	ERR039629	SMRU70	10030	4420/5228	6C	latex & Quellung	6C	Thailand	Maela	carriage	nasopharynx	2008	unknown	unknown	Susc	unknown	unknown	unknown	Maela	PMID: 24509479	pre
31978	ERR051536	SMRU726	4420	4420/5228	6C	latex & Quellung	6C	Thailand	Maela	carriage	nasopharynx	2008	unknown	unknown	Susc	unknown	unknown	unknown	Maela	PMID: 24509479	pre
33113	ERR054513	SMRU773	982	982	6C	latex & Quellung	6C	Thailand	Maela	carriage	nasopharynx	2008	unknown	unknown	Susc	unknown	unknown	unknown	Maela	PMID: 24509479	pre
33116	ERR054517	SMRU777	4420	4420/5228	6C	latex & Quellung	6C	Thailand	Maela	carriage	nasopharynx	2008	unknown	unknown	Susc	unknown	unknown	unknown	Maela	PMID: 24509479	pre
40202	ERR050021	SMRU950	5124	4420/5228	6C	latex & Quellung	6C	Thailand	Maela	carriage	nasopharynx	2008	unknown	unknown	Susc	unknown	unknown	unknown	Maela	PMID: 24509479	pre
82190	ERR050036	SMRU965	4420	4420/5228	6C	latex & Quellung	6C	Thailand	Maela	carriage	nasopharynx	2008	unknown	unknown	Susc	unknown	unknown	unknown	Maela	PMID: 24509479	pre
31415	ERR069732	1996	1360	460	6A	Quellung	6A	USA	Massachusetts	carriage	nasopharynx	2001	6-24	0.5-2	<0.03	unknown	0.25	<0.03	Massachusetts	PMID: 23644493	post
31417	ERR069734	15445	1876	473	6A	Quellung	6A	USA	Massachusetts	carriage	nasopharynx	2001	36-84	3-5	0.5	unknown	0.25	>1	Massachusetts	PMID: 23644493	post
33262	ERR069740	42397	460	460	6A	Quellung	6A	USA	Massachusetts	carriage	nasopharynx	2001	24-36	2-3	0.06	unknown	0.12	>1	Massachusetts	PMID: 23644493	post
31418	ERR069741	42861	10036	690	6A	Quellung	6A	USA	Massachusetts	carriage	nasopharynx	2001	36-84	3-5	0.12	unknown	0.5	<0.03	Massachusetts	PMID: 23644493	post
32177	ERR069744	51715	376	2090	6A	Quellung	6A	USA	Massachusetts	carriage	nasopharynx	2001	6-24	0.5-2	4	unknown	0.25	>1	Massachusetts	PMID: 23644493	post
32179	ERR069746	62031	460	460	6A	Quellung	6A	USA	Massachusetts	carriage	nasopharynx	2001	36-84	3-5	0.06	unknown	0.25	unknown	Massachusetts	PMID: 23644493	post
31419	ERR069747	65435	376	2090	6A	Quellung	6A	USA	Massachusetts	carriage	nasopharynx	2001	6-24	0.5-2	4	unknown	0.25	>1	Massachusetts	PMID: 23644493	post
32183	ERR069755	89848	460	460	6A	Quellung	6A	USA	Massachusetts	carriage	nasopharynx	2001	6-24	0.5-2	0.06	unknown	0.25	<0.03	Massachusetts	PMID: 23644493	post
32187	ERR069759	101058	690	690	6A	Quellung	6A	USA	Massachusetts	carriage	nasopharynx	2001	36-84	3-5	0.06	unknown	0.25	<0.03	Massachusetts	PMID: 23644493	post
32189	ERR069763	108480	376	2090	6A	Quellung	6A	USA	Massachusetts	carriage	nasopharynx	2001	6-24	0.5-2	2	unknown	0.25	>1	Massachusetts	PMID: 23644493	post
33266	ERR069764	110093	1939	745/1939	6A	Quellung	6A	USA	Massachusetts	carriage	nasopharynx	2001	6-24	0.5-2	<0.03	unknown	0.25	<0.03	Massachusetts	PMID: 23644493	post
32190	ERR069765	118039	460	460	6A	Quellung	6A	USA	Massachusetts	carriage	nasopharynx	2001	36-84	3-5	0.06	unknown	0.25	<0.03	Massachusetts	PMID: 23644493	post
32193	ERR069770	135631	460	460	6A	Quellung	6A	USA	Massachusetts	carriage	nasopharynx	2001	24-36	2-3	0.06	unknown	0.25	<0.03	Massachusetts	PMID: 23644493	post
31425	ERR069784	166637	473	473	6A	Quellung	6A	USA	Massachusetts	carriage	nasopharynx	2001	6-24	0.5-2	0.5	unknown	0.5	>1	Massachusetts	PMID: 23644493	post
31426	ERR069787	179743	376	2090	6A	Quellung	6A	USA	Massachusetts	carriage	nasopharynx	2001	6-24	0.5-2	2	unknown	0.25	>1	Massachusetts	PMID: 23644493	post
31427	ERR069788	181272	1876	473	6A	Quellung	6A	USA	Massachusetts	carriage	nasopharynx	2001	6-24	0.5-2	0.5	unknown	0.5	>1	Massachusetts	PMID: 23644493	post
31448	ERR069812	299801	460	460	6A	Quellung	6A	USA	Massachusetts	carriage	nasopharynx	2001	<6	<0.5	0.06	unknown	0.12	<0.03	Massachusetts	PMID: 23644493	post
31458	ERR069823	336850	460	460	6A	Quellung	6A	USA	Massachusetts	carriage	nasopharynx	2001	36-84	3-5	<0.03	unknown	0.25	<0.03	Massachusetts	PMID: 23644493	post
31461	ERR069827	359370	1876	473	6A	Quellung	6A	USA	Massachusetts	carriage	nasopharynx	2001	36-84	3-5	0.5	unknown	0.25	>1	Massachusetts	PMID: 23644493	post
31466	ERR069835	383739	460	460	6A	Quellung	6A	USA	Massachusetts	carriage	nasopharynx	2001	6-24	0.5-2	<0.03	unknown	0.12	<0.03	Massachusetts	PMID: 23644493	post
33175	ERR065953	420881	1940	473	6A	Quellung	6A	USA	Massachusetts	carriage	nasopharynx	2001	36-84	3-5	Int	unknown	0.25	>1	Massachusetts	PMID: 23644493	post
32066	ERR065962	446376	460	460	6A	Quellung	6A	USA	Massachusetts	carriage	nasopharynx	2001	36-84	3-5	0.06	unknown	0.25	<0.03	Massachusetts	PMID: 23644493	post
32067	ERR065963	448643	376	2090	6A	Quellung	6A	USA	Massachusetts	carriage	nasopharynx	2001	36-84	3-5	2	unknown	0.25	>1	Massachusetts	PMID: 23644493	post
32068	ERR065967	472699	460	460	6A	Quellung	6A	USA	Massachusetts	carriage	nasopharynx	2001	36-84	3-5	0.06	unknown	0.25	<0.03	Massachusetts	PMID: 23644493	post
32418	ERR129092	CH2090	1876	473	6A	Quellung	6A	USA	Massachusetts	carriage	nasopharynx	2007	36-84	3-5	0.38	unknown	unknown	3	Massachusetts	PMID: 23644493	post
32447	ERR129128	LE4007	1538	2090	6A	Quellung	6A	USA	Massachusetts	carriage	nasopharynx	2007	<6	<0.5	3	unknown	unknown	12	Massachusetts	PMID: 23644493	post
32322	ERR124231	ND6134	460	460	6A	Quellung	6A	USA	Massachusetts	carriage	nasopharynx	2007	6-24	0.5-2	0.064	unknown	unknown	0.094	Massachusetts	PMID: 23644493	post
32361	ERR124303	PT8074	376	2090	6A	Quellung	6A	USA	Massachusetts	carriage	nasopharynx	2007	6-24	0.5-2	1	unknown	unknown	3	Massachusetts	PMID: 23644493	post
31500	ERR124314	PT8105	376	2090	6A	Quellung	6A	USA	Massachusetts	carriage	nasopharynx	2007	6-24	0.5-2	2	unknown	unknown	3	Massachusetts	PMID: 23644493	post
31311	ERR065344	R34-3018	460	460	6A	Quellung	6A	USA	Massachusetts	carriage	nasopharynx	2004	6-24	0.5-2	Susc	2.00	<=0.50	>0.50	Massachusetts	PMID: 23644493	post
31317	ERR065352	R34-3026	242	242	6A	Quellung	6A	USA	Massachusetts	carriage	nasopharynx	2004	24-36	2-3	Int	2.00	>4.00	>0.50	Massachusetts	PMID: 23644493	post
31318	ERR065353	R34-3027	473	473	6A	Quellung	6A	USA	Massachusetts	carriage	nasopharynx	2004	36-84	3-5	Int	2.00	>4.00	>0.50	Massachusetts	PMID: 23644493	post
32051	ERR065292	R34-3035	460	460	6A	Quellung	6A	USA	Massachusetts	carriage	nasopharynx	2004	36-84	3-5	Susc	2.00	<=0.50	<=0.06	Massachusetts	PMID: 23644493	post
31302	ERR065330	R34-3075	460	460	6A	Quellung	6A	USA	Massachusetts	carriage	nasopharynx	2004	6-24	0.5-2	Susc	2.00	<=0.50	<=0.06	Massachusetts	PMID: 23644493	post
31349	ERR068001	R34-3096	1928	473	6A	Quellung	6A	USA	Massachusetts	carriage	nasopharynx	2004	6-24	0.5-2	0.25	2.00	<=0.50	>0.50	Massachusetts	PMID: 23644493	post
32085	ERR068004	R34-3099	1927	473	6A	Quellung	6A	USA	Massachusetts	carriage	nasopharynx	2004	6-24	0.5-2	0.25	2.00	<=0.50	>0.50	Massachusetts	PMID: 23644493	post
31382	ERR068043	R34-3151	1917	473	6A	Quellung	6A	USA	Massachusetts	carriage	nasopharynx	2004	6-24	0.5-2	0.25	2.00	<=0.50	>0.50	Massachusetts	PMID: 23644493	post
31323	ERR067964	R34-3166	460	460	6A	Quellung	6A	USA	Massachusetts	carriage	nasopharynx	2004	36-84	3-5	<=0.03	2.00	<=0.50	<=0.06	Massachusetts	PMID: 23644493	post
31325	ERR067966	R34-3168	376	2090	6A	Quellung	6A	USA	Massachusetts	carriage	nasopharynx	2004	6-24	0.5-2	2	2.00	<=0.50	>0.50	Massachusetts	PMID: 23644493	post
31328	ERR067969	R34-3171	376	2090	6A	Quellung	6A	USA	Massachusetts	carriage	nasopharynx	2004	24-36	2-3	1	2.00	<=0.50	>0.50	Massachusetts	PMID: 23644493	post
31337	ERR067979	R34-3180	690	690	6A	Quellung	6A	USA	Massachusetts	carriage	nasopharynx	2004	36-84	3-5	0.12	2.00	<=0.50	<=0.06	Massachusetts	PMID: 23644493	post
33259	ERR069700	R34-3201	1921	2090	6A	Quellung	6A	USA	Massachusetts	carriage	nasopharynx	2004	6-24	0.5-2	4	2.00	<=0.50	>0.50	Massachusetts	PMID: 23644493	post
32154	ERR069709	R34-3210	1876	473	6A	Quellung	6A	USA	Massachusetts	carriage	nasopharynx	2004	6-24	0.5-2	0.5	2.00	<=0.50	>0.50	Massachusetts	PMID: 23644493	post
31410	ERR069710	R34-3211	1876	473	6A	Quellung	6A	USA	Massachusetts	carriage	nasopharynx	2004	6-24	0.5-2	0.25	2.00	<=0.50	>0.50	Massachusetts	PMID: 23644493	post
32159	ERR069719	R34-3220	460	460	6A	Quellung	6A	USA	Massachusetts	carriage	nasopharynx	2004	24-36	2-3	0.12	2.00	<=0.50	<=0.06	Massachusetts	PMID: 23644493	post
32161	ERR069721	R34-3222	460	460	6A	Quellung	6A	USA	Massachusetts	carriage	nasopharynx	2004	36-84	3-5	0.12	2.00	<=0.50	<=0.06	Massachusetts	PMID: 23644493	post
31460	ERR069825	342672	1922	Singleton	6A	Quellung	6E	USA	Massachusetts	carriage	nasopharynx	2001	6-24	0.5-2	1	unknown	0.12	<0.03	Massachusetts	PMID: 23644493	post
32199	ERR069779	153438	1827	138	6B	Quellung	6B	USA	Massachusetts	carriage	nasopharynx	2001	36-84	3-5	0.06	unknown	0.25	<0.03	Massachusetts	PMID: 23644493	post
32203	ERR069786	174702	639	171	6B	Quellung	6B	USA	Massachusetts	carriage	nasopharynx	2001	6-24	0.5-2	<0.03	unknown	0.25	<0.03	Massachusetts	PMID: 23644493	post
31435	ERR069798	223832	138	138	6B	Quellung	6B	USA	Massachusetts	carriage	nasopharynx	2001	36-84	3-5	unknown	unknown	unknown	unknown	Massachusetts	PMID: 23644493	post
33181	ERR065969	481643	138	138	6B	Quellung	6B	USA	Massachusetts	carriage	nasopharynx	2001	6-24	0.5-2	<0.03	unknown	0.25	<0.03	Massachusetts	PMID: 23644493	post
32070	ERR065971	487827	138	138	6B	Quellung	6B	USA	Massachusetts	carriage	nasopharynx	2001	6-24	0.5-2	<0.03	unknown	0.25	<0.03	Massachusetts	PMID: 23644493	post
31561	ERR129172	MD5037	138	138	6B	Quellung	6B	USA	Massachusetts	carriage	nasopharynx	2007	6-24	0.5-2	0.023	unknown	unknown	0.047	Massachusetts	PMID: 23644493	post
32137	ERR069685	R34-3186	138	138	6B	Quellung	6B	USA	Massachusetts	carriage	nasopharynx	2004	36-84	3-5	<=0.03	2.00	<=0.50	<=0.06	Massachusetts	PMID: 23644493	post
32143	ERR069693	R34-3194	SLV 170, 176	176	6B	Quellung	6B	USA	Massachusetts	carriage	nasopharynx	2004	36-84	3-5	<=0.03	2.00	<=0.50	<=0.06	Massachusetts	PMID: 23644493	post
33261	ERR069735	18044	1518	146	6B	Quellung	6E	USA	Massachusetts	carriage	nasopharynx	2001	<6	<0.5	4	unknown	0.5	>1	Massachusetts	PMID: 23644493	post
32200	ERR069782	160986	1536	1536	6B	Quellung	6E	USA	Massachusetts	carriage	nasopharynx	2001	6-24	0.5-2	2	unknown	1	0.06	Massachusetts	PMID: 23644493	post
31449	ERR069813	302649	146	146	6B	Quellung	6E	USA	Massachusetts	carriage	nasopharynx	2001	36-84	3-5	<0.03	unknown	0.5	>1	Massachusetts	PMID: 23644493	post
31454	ERR069819	323485	146	146	6B	Quellung	6E	USA	Massachusetts	carriage	nasopharynx	2001	36-84	3-5	<0.03	unknown	0.5	<0.03	Massachusetts	PMID: 23644493	post
31470	ERR069840	397079	315	315	6B	Quellung	6E	USA	Massachusetts	carriage	nasopharynx	2001	36-84	3-5	0.25	unknown	>8	>1	Massachusetts	PMID: 23644493	post
32064	ERR065957	436154	1954	90	6B	Quellung	6E	USA	Massachusetts	carriage	nasopharynx	2001	6-24	0.5-2	Int	unknown	0.12	<0.03	Massachusetts	PMID: 23644493	post
31270	ERR065295	R34-3038	1930	Singleton	6B	Quellung	6E	USA	Massachusetts	carriage	nasopharynx	2004	6-24	0.5-2	Susc	2.00	<=0.50	<=0.06	Massachusetts	PMID: 23644493	post
31352	ERR068005	R34-3100	690	690	6B	Quellung	6E	USA	Massachusetts	carriage	nasopharynx	2004	6-24	0.5-2	0.12	2.00	<=0.50	<=0.06	Massachusetts	PMID: 23644493	post
32185	ERR069757	93209	1379	1379	6C	Quellung	6C	USA	Massachusetts	carriage	nasopharynx	2001	36-84	3-5	<0.03	unknown	0.25	<0.03	Massachusetts	PMID: 23644493	post
32191	ERR069766	119571	1390	1390	6C	Quellung	6C	USA	Massachusetts	carriage	nasopharynx	2001	36-84	3-5	<0.03	unknown	0.25	<0.03	Massachusetts	PMID: 23644493	post
31447	ERR069811	291880	1390	1390	6C	Quellung	6C	USA	Massachusetts	carriage	nasopharynx	2001	36-84	3-5	<0.03	unknown	0.25	<0.03	Massachusetts	PMID: 23644493	post
33430	ERR129027	BR1008	473	473	6C	Quellung	6C	USA	Massachusetts	carriage	nasopharynx	2007	36-84	3-5	0.047	unknown	unknown	0.064	Massachusetts	PMID: 23644493	post
32377	ERR129039	BR1045	1390	1390	6C	Quellung	6C	USA	Massachusetts	carriage	nasopharynx	2007	6-24	0.5-2	0.023	unknown	unknown	0.064	Massachusetts	PMID: 23644493	post
32381	ERR129044	BR1064	1692	395	6C	Quellung	6C	USA	Massachusetts	carriage	nasopharynx	2007	24-36	2-3	0.023	unknown	unknown	0.064	Massachusetts	PMID: 23644493	post
33433	ERR129048	BR1076	1379	1379	6C	Quellung	6C	USA	Massachusetts	carriage	nasopharynx	2007	24-36	2-3	0.016	unknown	unknown	0.064	Massachusetts	PMID: 23644493	post
32432	ERR129111	GL3032	1379	1379	6C	Quellung	6C	USA	Massachusetts	carriage	nasopharynx	2007	36-84	3-5	0.016	unknown	unknown	0.064	Massachusetts	PMID: 23644493	post
31549	ERR129115	GL3043	473	473	6C	Quellung	6C	USA	Massachusetts	carriage	nasopharynx	2007	36-84	3-5	0.032	unknown	unknown	0.064	Massachusetts	PMID: 23644493	post
32460	ERR129145	LE4079	1379	1379	6C	Quellung	6C	USA	Massachusetts	carriage	nasopharynx	2007	6-24	0.5-2	0.5	unknown	unknown	2	Massachusetts	PMID: 23644493	post
31553	ERR129152	LE4100	1390	1390	6C	Quellung	6C	USA	Massachusetts	carriage	nasopharynx	2007	6-24	0.5-2	0.023	unknown	unknown	0.064	Massachusetts	PMID: 23644493	post
33451	ERR129168	MD5030	138	138	6C	Quellung	6C	USA	Massachusetts	carriage	nasopharynx	2007	36-84	3-5	<0.01	unknown	unknown	0.064	Massachusetts	PMID: 23644493	post
31559	ERR129169	MD5031	1390	1390	6C	Quellung	6C	USA	Massachusetts	carriage	nasopharynx	2007	6-24	0.5-2	0.032	unknown	unknown	0.064	Massachusetts	PMID: 23644493	post
31565	ERR129194	ND6012	1692	395	6C	Quellung	6C	USA	Massachusetts	carriage	nasopharynx	2007	6-24	0.5-2	0.023	unknown	unknown	0.094	Massachusetts	PMID: 23644493	post
32493	ERR129203	ND6046	1390	1390	6C	Quellung	6C	USA	Massachusetts	carriage	nasopharynx	2007	36-84	3-5	0.023	unknown	unknown	0.094	Massachusetts	PMID: 23644493	post
33388	ERR124217	ND6110	1379	1379	6C	Quellung	6C	USA	Massachusetts	carriage	nasopharynx	2007	6-24	0.5-2	0.023	unknown	unknown	0.064	Massachusetts	PMID: 23644493	post
33392	ERR124223	ND6119	473	473	6C	Quellung	6C	USA	Massachusetts	carriage	nasopharynx	2007	6-24	0.5-2	0.016	unknown	unknown	0.064	Massachusetts	PMID: 23644493	post
32321	ERR124230	ND6133	547	1439	6C	Quellung	6C	USA	Massachusetts	carriage	nasopharynx	2007	6-24	0.5-2	0.023	unknown	unknown	0.094	Massachusetts	PMID: 23644493	post
32323	ERR124232	ND6135	1390	1390	6C	Quellung	6C	USA	Massachusetts	carriage	nasopharynx	2007	36-84	3-5	0.023	unknown	unknown	0.064	Massachusetts	PMID: 23644493	post
32336	ERR124253	NP7028	1379	1379	6C	Quellung	6C	USA	Massachusetts	carriage	nasopharynx	2007	36-84	3-5	0.023	unknown	unknown	0.094	Massachusetts	PMID: 23644493	post
32337	ERR124254	NP7029	1390	1390	6C	Quellung	6C	USA	Massachusetts	carriage	nasopharynx	2007	<6	<0.5	0.023	unknown	unknown	0.094	Massachusetts	PMID: 23644493	post
33407	ERR124264	NP7070	1390	1390	6C	Quellung	6C	USA	Massachusetts	carriage	nasopharynx	2007	6-24	0.5-2	0.016	unknown	unknown	0.032	Massachusetts	PMID: 23644493	post
32342	ERR124266	NP7078	1379	1379	6C	Quellung	6C	USA	Massachusetts	carriage	nasopharynx	2007	6-24	0.5-2	0.5	unknown	unknown	1.5	Massachusetts	PMID: 23644493	post
33426	ERR124305	PT8081	1379	1379	6C	Quellung	6C	USA	Massachusetts	carriage	nasopharynx	2007	24-36	2-3	0.5	unknown	unknown	1.5	Massachusetts	PMID: 23644493	post
34393	ERR124310	PT8092	1379	1379	6C	Quellung	6C	USA	Massachusetts	carriage	nasopharynx	2007	6-24	0.5-2	0.5	unknown	unknown	1.5	Massachusetts	PMID: 23644493	post
31503	ERR124317	PT8114	1390	1390	6C	Quellung	6C	USA	Massachusetts	carriage	nasopharynx	2007	36-84	3-5	0.023	unknown	unknown	0.094	Massachusetts	PMID: 23644493	post
32053	ERR065298	R34-3041	1390	1390	6C	Quellung	6C	USA	Massachusetts	carriage	nasopharynx	2004	36-84	3-5	Susc	2.00	<=0.50	<=0.06	Massachusetts	PMID: 23644493	post
31289	ERR065316	R34-3060	1379	1379	6C	Quellung	6C	USA	Massachusetts	carriage	nasopharynx	2004	<6	<0.5	Susc	2.00	<=0.50	<=0.06	Massachusetts	PMID: 23644493	post
31299	ERR065327	R34-3072	1390	1390	6C	Quellung	6C	USA	Massachusetts	carriage	nasopharynx	2004	36-84	3-5	Susc	2.00	<=0.50	<=0.06	Massachusetts	PMID: 23644493	post
32082	ERR067991	R34-3086	547	1439	6C	Quellung	6C	USA	Massachusetts	carriage	nasopharynx	2004	6-24	0.5-2	<=0.03	2.00	<=0.50	<=0.06	Massachusetts	PMID: 23644493	post
31343	ERR067994	R34-3089	1390	1390	6C	Quellung	6C	USA	Massachusetts	carriage	nasopharynx	2004	36-84	3-5	0.06	2.00	<=0.50	<=0.06	Massachusetts	PMID: 23644493	post
32084	ERR067997	R34-3092	1390	1390	6C	Quellung	6C	USA	Massachusetts	carriage	nasopharynx	2004	6-24	0.5-2	<=0.03	2.00	<=0.50	<=0.06	Massachusetts	PMID: 23644493	post
31368	ERR068025	R34-3125	1390	1390	6C	Quellung	6C	USA	Massachusetts	carriage	nasopharynx	2004	6-24	0.5-2	<=0.03	2.00	<=0.50	<=0.06	Massachusetts	PMID: 23644493	post
31282	ERR065309	R34-3053	1379	1379	NT	Quellung	6C	USA	Massachusetts	carriage	nasopharynx	2004	6-24	0.5-2	Susc	4.00	<=0.50	>0.50	Massachusetts	PMID: 23644493	post
18190	ERR016705	DG29	81	81	6A	Quellung	6A	Turkey	unknown	unknown	unknown	2005	unknown	unknown	unknown	unknown	unknown	unknown	PMEN1	PMID: 21273480	pre
39946	ERR016706	DG80	81	81	6A	Quellung	6A	Turkey	unknown	unknown	unknown	2005	unknown	unknown	unknown	unknown	unknown	unknown	PMEN1	PMID: 21273480	pre
103512	ERR107482	9511+06158	90	90	6	Quellung/latex	6E	Iceland	Reykjavík	disease	nasopharynx; URT	1995	unknown	unknown	1	Res	Res	Res	PMEN2	PMID: 24957517	pre
103507	ERR107483	9512+07034	90	90	6	Quellung/latex	6E	Iceland	Reykjavík	disease	sputum	1995	unknown	unknown	1.5	Res	Res	Res	PMEN2	PMID: 24957517	pre
33349	ERR107484	9601+30166	90	90	6	Quellung/latex	6E	Iceland	Reykjavík	disease	nasopharynx; URT	1996	unknown	unknown	1	Res	Res	Res	PMEN2	PMID: 24957517	pre
40669	ERR107486	9603+12093	90	90	6	Quellung/latex	6E	Iceland	Reykjavík	disease	conjunctiva	1996	unknown	unknown	0.75	Res	Res	Res	PMEN2	PMID: 24957517	pre
33351	ERR107490	9608+02116	90	90	6	Quellung/latex	6E	Iceland	Garðabær	disease	nose; URT	1996	unknown	unknown	0.75	Res	Res	Res	PMEN2	PMID: 24957517	pre
40670	ERR107503	9801+23240	90	90	6	Quellung/latex	6E	Iceland	Reykjavík	disease	middle ear fluid	1998	unknown	unknown	1.5	Res	Res	Res	PMEN2	PMID: 24957517	pre
44157	ERR107509	9809+25147	90	90	6	Quellung/latex	6E	Iceland	Reykjavík	disease	middle ear fluid	1998	unknown	unknown	0.5	Res	Res	Res	PMEN2	PMID: 24957517	pre
31714	ERR271792	SPN8332	90	90	23F	Quellung/latex	6E	France	unknown	disease	pharyngitis	2001	unknown	unknown	1	unknown	0.5	64	PMEN2	PMID: 24957517	pre
33102	ERR052393	PT1175	273	273	6A	Quellung/latex	6E	Portugal	Lisbon	carriage	carriage	2001	unknown	unknown	0.023	Res	Res	Res	PMEN2	PMID: 24957517	pre
32282	ERR107521	0001+05003	90	90	6B	Quellung/latex	6E	Iceland	Reykjavík	disease	sputum	2000	unknown	unknown	0.25	Res	Res	Res	PMEN2	PMID: 24957517	pre
34379	ERR107523	0003+13150	90	90	6B	Quellung/latex	6E	Iceland	Reykjavík	disease	sputum	2000	unknown	unknown	0.25	Res	Res	Res	PMEN2	PMID: 24957517	pre
33359	ERR107524	0005+24045	90	90	6B	Quellung/latex	6E	Iceland	Reykjavík	disease	nasopharynx; URT	2000	unknown	unknown	0.5	Res	Res	Res	PMEN2	PMID: 24957517	pre
32283	ERR107525	0006+20010	90	90	6B	Quellung/latex	6E	Iceland	Reykjavík	disease	middle ear fluid	2000	unknown	unknown	0.5	Susc	Res	Res	PMEN2	PMID: 24957517	pre
40675	ERR107528	0009+01095	90	90	6B	Quellung/latex	6E	Iceland	Reykjavík	disease	nose; URT	2000	unknown	unknown	0.19	Res	Res	Res	PMEN2	PMID: 24957517	pre
40676	ERR107529	0011+09030	90	90	6B	Quellung/latex	6E	Iceland	Reykjavík	disease	sputum	2000	unknown	unknown	0.75	Res	Susc	Res	PMEN2	PMID: 24957517	pre
103515	ERR107530	0012+25031	90	90	6B	Quellung/latex	6E	Iceland	Reykjanesbær	disease	nasopharynx; URT	2000	unknown	unknown	0.75	Int	Res	Res	PMEN2	PMID: 24957517	pre
33360	ERR107531	0101+26271	90	90	6B	Quellung/latex	6E	Iceland	Reykjanesbær	disease	blood	2001	unknown	unknown	0.38	Res	Res	Res	PMEN2	PMID: 24957517	pre
33361	ERR107532	0102+01171	90	90	6B	Quellung/latex	6E	Iceland	Reykjanesbær	disease	nasopharynx; URT	2001	unknown	unknown	0.38	?	Res	Res	PMEN2	PMID: 24957517	pre
33362	ERR107533	0105+29173	90	90	6B	Quellung/latex	6E	Iceland	Bessastaðahreppur	disease	nasopharynx; URT	2001	unknown	unknown	0.25	Res	Res	Res	PMEN2	PMID: 24957517	pre
33363	ERR107534	0106+11154	90	90	6B	Quellung/latex	6E	Iceland	Garðabær	disease	nasopharynx; URT	2001	unknown	unknown	0.25	Susc	Res	Res	PMEN2	PMID: 24957517	pre
40681	ERR107572	0107+17127	90	90	6B	Quellung/latex	6E	Iceland	Reykjanesbær	disease	nose; URT	2001	unknown	unknown	0.25	Res	Res	Res	PMEN2	PMID: 24957517	pre
33364	ERR107535	0108+03050	90	90	6B	Quellung/latex	6E	Iceland	Germany	disease	sputum	2001	unknown	unknown	1	Res	Res	Res	PMEN2	PMID: 24957517	pre
33365	ERR107536	0109+28217	90	90	6B	Quellung/latex	6E	Iceland	Reykjavík	disease	middle ear fluid	2001	unknown	unknown	0.25	Res	Res	Res	PMEN2	PMID: 24957517	pre
33366	ERR107537	0111+21110	90	90	6B	Quellung/latex	6E	Iceland	Akranes	disease	nasopharynx; URT	2001	unknown	unknown	0.19	Res	Res	Res	PMEN2	PMID: 24957517	pre
34380	ERR107538	0112+27129	90	90	6B	Quellung/latex	6E	Iceland	Reykjavík	disease	nasopharynx; URT	2001	unknown	unknown	0.38	Res	Res	Res	PMEN2	PMID: 24957517	pre
34381	ERR107539	0202+01134	90	90	6B	Quellung/latex	6E	Iceland	Kópavogur	disease	middle ear fluid	2002	unknown	unknown	0.25	Res	Res	Res	PMEN2	PMID: 24957517	pre
103518	ERR107540	0203+19212	90	90	6B	Quellung/latex	6E	Iceland	Reykjanesbær	disease	nasopharynx; URT	2002	unknown	unknown	0.25	Res	Res	Res	PMEN2	PMID: 24957517	pre
103508	ERR107541	0205+05018	90	90	6B	Quellung/latex	6E	Iceland	Reykjavík	disease	blood	2002	unknown	unknown	0.19	Res	Susc	Res	PMEN2	PMID: 24957517	pre
32285	ERR107542	0206+21189	90	90	6B	Quellung/latex	6E	Iceland	Reykjavík	disease	sputum	2002	unknown	unknown	0.125	Susc	Res	Res	PMEN2	PMID: 24957517	pre
33367	ERR107544	0208+13020	90	90	6B	Quellung/latex	6E	Iceland	Seltjarnarnes	disease	sputum	2002	unknown	unknown	0.094	Res	Res	Res	PMEN2	PMID: 24957517	pre
45025	ERR107545	0209+24059	90	90	6B	Quellung/latex	6E	Iceland	Reykjavík	disease	nasopharynx; URT	2002	unknown	unknown	0.5	Res	Res	Res	PMEN2	PMID: 24957517	pre
32286	ERR107546	0211+13275	90	90	6B	Quellung/latex	6E	Iceland	Hafnarfjörður	disease	middle ear fluid	2002	unknown	unknown	0.19	Res	Res	Res	PMEN2	PMID: 24957517	pre
34382	ERR107547	0212+05159	90	90	6B	Quellung/latex	6E	Iceland	Reykjavík	disease	middle ear fluid	2002	unknown	unknown	0.125	Res	Res	Res	PMEN2	PMID: 24957517	pre
33368	ERR107548	0301+23540	90	90	6B	Quellung/latex	6E	Iceland	Reykjavík	disease	middle ear fluid	2003	unknown	unknown	0.38	Susc	Res	Res	PMEN2	PMID: 24957517	pre
34383	ERR107549	0302+20271	90	90	6B	Quellung/latex	6E	Iceland	Reykjavík	disease	middle ear fluid	2003	unknown	unknown	0.25	Res	Res	Res	PMEN2	PMID: 24957517	pre
33369	ERR107550	0303+13263	90	90	6B	Quellung/latex	6E	Iceland	Reykjavík	disease	middle ear fluid	2003	unknown	unknown	0.25	Res	Res	Res	PMEN2	PMID: 24957517	pre
40678	ERR107561	0407+30157	90	90	6B	Quellung/latex	6E	Iceland	Kópavogur	disease	nasopharynx; URT	2004	unknown	unknown	0.125	Res	Res	Res	PMEN2	PMID: 24957517	pre
34386	ERR107562	0409+02133	90	90	6B	Quellung/latex	6E	Iceland	Reykjavík	disease	sputum	2004	unknown	unknown	2	Res	Res	Res	PMEN2	PMID: 24957517	pre
103573	ERR107563	0412+17021	90	90	6B	Quellung/latex	6E	Iceland	Akranes	disease	nasopharynx; URT	2004	unknown	unknown	0.5	Res	Res	Res	PMEN2	PMID: 24957517	pre
34387	ERR107564	0501+31089	90	90	6B	Quellung/latex	6E	Iceland	Kópavogur	disease	middle ear fluid	2005	unknown	unknown	0.125	Susc	Res	Int	PMEN2	PMID: 24957517	pre
103513	ERR107565	0502+25231	90	90	6B	Quellung/latex	6E	Iceland	Kópavogur	disease	middle ear fluid	2005	unknown	unknown	0.38	Res	Res	Res	PMEN2	PMID: 24957517	pre
33373	ERR107566	0503+03063	90	90	6B	Quellung/latex	6E	Iceland	Reykjavík	disease	middle ear fluid	2005	unknown	unknown	0.19	Res	Res	Res	PMEN2	PMID: 24957517	pre
34388	ERR107567	0505+04001	90	90	6B	Quellung/latex	6E	Iceland	Reykjavík	disease	nasopharynx; URT	2005	unknown	unknown	0.5	Res	Res	Res	PMEN2	PMID: 24957517	pre
40679	ERR107568	0506+29167	90	90	6B	Quellung/latex	6E	Iceland	Hveragerdi	disease	nasopharynx; URT	2005	unknown	unknown	0.19	Res	Res	Res	PMEN2	PMID: 24957517	pre
34389	ERR107569	0507+08068	90	90	6B	Quellung/latex	6E	Iceland	Reykjavík	disease	nasopharynx; URT	2005	unknown	unknown	0.38	Susc	Res	Res	PMEN2	PMID: 24957517	pre
40680	ERR107570	0508+26122	90	90	6B	Quellung/latex	6E	Iceland	Reykjavík	disease	nasopharynx; URT	2005	unknown	unknown	0.75	Res	Res	Res	PMEN2	PMID: 24957517	pre
34390	ERR107571	0509+09128	90	90	6B	Quellung/latex	6E	Iceland	Mosfellsbær	disease	nasopharynx; URT	2005	unknown	unknown	0.5	unknown	Res	Res	PMEN2	PMID: 24957517	pre
33981	ERR051883	29_PMEN2	90	90	6B	Quellung/latex	6E	Spain	unknown	unknown	unknown	1988	unknown	unknown	2	>8	>8	≤0.03	PMEN2	PMID: 24957517	pre
33015	ERR051863	6575-07	90	90	6B	Quellung/latex	6E	USA	Tennessee	disease	pneumonia	2006	unknown	unknown	8	4	>8	>32	PMEN2	PMID: 24957517	pre
40668	ERR107485	9602+15128	90	90	6B	Quellung/latex	6E	Iceland	Kópavogur	disease	middle ear fluid	1996	unknown	unknown	1.5	Res	Res	Res	PMEN2	PMID: 24957517	pre
103517	ERR107487	9605+07141	90	90	6B	Quellung/latex	6E	Iceland	Garðabær	disease	nasopharynx; URT	1996	unknown	unknown	1.5	Res	Res	Res	PMEN2	PMID: 24957517	pre
103510	ERR107489	9607+10105	90	90	6B	Quellung/latex	6E	Iceland	Reykjavík	disease	nasopharynx; URT	1996	unknown	unknown	1.5	Res	Res	Res	PMEN2	PMID: 24957517	pre
103504	ERR107491	9609+24019	90	90	6B	Quellung/latex	6E	Iceland	Hveragerdi	disease	sputum	1996	unknown	unknown	1.5	Susc	Res	Res	PMEN2	PMID: 24957517	pre
34370	ERR107492	9611+04103	90	90	6B	Quellung/latex	6E	Iceland	Reykjavík	disease	nasopharynx; URT	1996	unknown	unknown	0.5	Res	Res	Res	PMEN2	PMID: 24957517	pre
34371	ERR107493	9612+28032	90	90	6B	Quellung/latex	6E	Iceland	Hafnarfjörður	disease	blood	1996	unknown	unknown	1	Res	Res	Res	PMEN2	PMID: 24957517	pre
34372	ERR107494	9701+10122	90	90	6B	Quellung/latex	6E	Iceland	Akureyri	disease	middle ear fluid	1997	unknown	unknown	2	Res	Res	Res	PMEN2	PMID: 24957517	pre
34373	ERR107495	9702+03174	90	90	6B	Quellung/latex	6E	Iceland	Reykjavík	disease	nose; URT	1997	unknown	unknown	0.5	Res	Res	Res	PMEN2	PMID: 24957517	pre
33352	ERR107496	9703+24150	90	90	6B	Quellung/latex	6E	Iceland	Reykjavík	disease	blood	1997	unknown	unknown	0.5	Res	Res	Res	PMEN2	PMID: 24957517	pre
33353	ERR107497	9705+05087	90	90	6B	Quellung/latex	6E	Iceland	Reykjavík	disease	blood	1997	unknown	unknown	0.5	Res	Res	Res	PMEN2	PMID: 24957517	pre
33354	ERR107498	9706+10167	90	90	6B	Quellung/latex	6E	Iceland	Kópavogur	disease	middle ear fluid	1997	unknown	unknown	0.5	Res	Res	Res	PMEN2	PMID: 24957517	pre
33355	ERR107499	9707+14101	90	90	6B	Quellung/latex	6E	Iceland	Kópavogur	unknown	unknown	1997	unknown	unknown	0.5	Res	Res	Res	PMEN2	PMID: 24957517	pre
32278	ERR107500	9708+26128	90	90	6B	Quellung/latex	6E	Iceland	Reykjavík	disease	middle ear fluid	1997	unknown	unknown	0.75	Res	Res	Res	PMEN2	PMID: 24957517	pre
32279	ERR107501	9711+04135	90	90	6B	Quellung/latex	6E	Iceland	Mosfellsbær	disease	nasopharynx; URT	1997	unknown	unknown	0.5	Res	Res	Res	PMEN2	PMID: 24957517	pre
32280	ERR107502	9712+30001	90	90	6B	Quellung/latex	6E	Iceland	Reykjanesbær	disease	middle ear fluid	1997	unknown	unknown	0.38	Susc	Res	Res	PMEN2	PMID: 24957517	pre
34374	ERR107504	9802+26112	90	90	6B	Quellung/latex	6E	Iceland	Reykjavík	disease	nasopharynx; URT	1998	unknown	unknown	0.5	Res	Res	Res	PMEN2	PMID: 24957517	pre
40671	ERR107505	9803+09178	90	90	6B	Quellung/latex	6E	Iceland	Reykjavík	disease	sinus	1998	unknown	unknown	0.5	Res	Res	Res	PMEN2	PMID: 24957517	pre
103505	ERR107506	9806+08086	90	90	6B	Quellung/latex	6E	Iceland	Reykjavík	disease	nasopharynx; URT	1998	unknown	unknown	0.5	Res	Res	Res	PMEN2	PMID: 24957517	pre
40672	ERR107507	9807+09096	90	90	6B	Quellung/latex	6E	Iceland	Mosfellsbær	disease	blood	1998	unknown	unknown	0.5	Res	Res	Res	PMEN2	PMID: 24957517	pre
33356	ERR107508	9808+20015	90	90	6B	Quellung/latex	6E	Iceland	Reykjavík	disease	nasopharynx; URT	1998	unknown	unknown	0.38	Res	Res	Res	PMEN2	PMID: 24957517	pre
33357	ERR107510	9811+05053	90	90	6B	Quellung/latex	6E	Iceland	Reykjavík	disease	nasopharynx; URT	1998	unknown	unknown	0.25	Res	Res	Res	PMEN2	PMID: 24957517	pre
31487	ERR107511	9812+11187	SLV90	90	6B	Quellung/latex	6E	Iceland	Kópavogur	disease	middle ear fluid	1998	unknown	unknown	0.5	Res	Res	Res	PMEN2	PMID: 24957517	pre
34375	ERR107512	9901+13020	90	90	6B	Quellung/latex	6E	Iceland	Bessastaðahreppur	disease	middle ear fluid	1999	unknown	unknown	0.5	Res	Res	Res	PMEN2	PMID: 24957517	pre
40673	ERR107513	9903+09147	90	90	6B	Quellung/latex	6E	Iceland	Reykjavík	disease	middle ear fluid	1999	unknown	unknown	0.5	Res	Res	Res	PMEN2	PMID: 24957517	pre
44158	ERR107514	9905+21046	90	90	6B	Quellung/latex	6E	Iceland	Reykjavík	disease	nasopharynx; URT	1999	unknown	unknown	0.5	Res	Res	Res	PMEN2	PMID: 24957517	pre
34376	ERR107515	9906+15160	90	90	6B	Quellung/latex	6E	Iceland	Reykjavík	disease	nose; URT	1999	unknown	unknown	0.38	Res	Res	Res	PMEN2	PMID: 24957517	pre
40674	ERR107516	9907+14172	90	90	6B	Quellung/latex	6E	Iceland	Reykjavík	disease	middle ear fluid	1999	unknown	unknown	0.25	Res	Res	Res	PMEN2	PMID: 24957517	pre
34377	ERR107517	9908+13028	90	90	6B	Quellung/latex	6E	Iceland	Reykjavík	disease	urine	1999	unknown	unknown	0.19	Res	Res	Res	PMEN2	PMID: 24957517	pre
34378	ERR107518	9909+21117	90	90	6B	Quellung/latex	6E	Iceland	Grindavik	disease	nose; URT	1999	unknown	unknown	0.25	Res	Res	Res	PMEN2	PMID: 24957517	pre
44159	ERR107519	9911+18139	90	90	6B	Quellung/latex	6E	Iceland	Seltjarnarnes	disease	nasopharynx; URT	1999	unknown	unknown	0.38	Res	Res	Res	PMEN2	PMID: 24957517	pre
32281	ERR107520	9912+17151	90	90	6B	Quellung/latex	6E	Iceland	Reykjavík	disease	nasopharynx; URT	1999	unknown	unknown	0.38	Res	Res	Res	PMEN2	PMID: 24957517	pre
34073	ERR052390	DCC1524	273	273	6B	Quellung/latex	6E	Portugal	Lisbon	carriage	carriage	1998	unknown	unknown	0.016	Susc	Res	Res	PMEN2	PMID: 24957517	pre
34074	ERR052391	DCC1738	273	273	6B	Quellung/latex	6E	Portugal	unknown	carriage	carriage	1998	unknown	unknown	0.023	Susc	Res	Susc	PMEN2	PMID: 24957517	pre
34075	ERR052392	DCC1902	273	273	6B	Quellung/latex	6E	Portugal	Lisbon	carriage	carriage	1998	unknown	unknown	0.016	Susc	Res	Res	PMEN2	PMID: 24957517	pre
33105	ERR052400	DCC2613	90	90	6B	Quellung/latex	6E	Portugal	Lisbon	carriage	carriage	1999	unknown	unknown	0.19	Res	Int	Res	PMEN2	PMID: 24957517	pre
34078	ERR052401	DCC2623	90	90	6B	Quellung/latex	6E	Portugal	Lisbon	carriage	carriage	1999	unknown	unknown	0.75	Res	Res	Susc	PMEN2	PMID: 24957517	pre
33982	ERR051889	DG_25	90	90	6B	Quellung/latex	6E	Turkey	unknown	unknown	unknown	2007	unknown	unknown	>2	unknown	unknown	>8	PMEN2	PMID: 24957517	pre
32897	ERR029285	K01_071205	90	90	6B	Quellung/latex	6E	South Korea	unknown	disease	sputum	2007	unknown	unknown	unknown	unknown	unknown	unknown	PMEN2	PMID: 24957517	post
55915	ERR029279	K01_071280	3387	90	6B	Quellung/latex	6E	South Korea	unknown	disease	sputum	2007	unknown	unknown	unknown	unknown	unknown	unknown	PMEN2	PMID: 24957517	post
32893	ERR029278	K13_0810	90	90	6B	Quellung/latex	6E	South Korea	unknown	disease	sputum	2008	unknown	unknown	unknown	unknown	unknown	unknown	PMEN2	PMID: 24957517	post
40102	ERR029289	K13_082	4759	90	6B	Quellung/latex	6E	South Korea	unknown	disease	sputum	2008	unknown	unknown	unknown	unknown	unknown	unknown	PMEN2	PMID: 24957517	post
32899	ERR029287	K13_0820	1624	90	6B	Quellung/latex	6E	South Korea	unknown	disease	sputum	2008	unknown	unknown	unknown	unknown	unknown	unknown	PMEN2	PMID: 24957517	post
32895	ERR029282	K13_0827	90	90	6B	Quellung/latex	6E	South Korea	unknown	disease	sputum	2008	unknown	unknown	unknown	unknown	unknown	unknown	PMEN2	PMID: 24957517	post
31946	ERR029283	K13_0913	90	90	6B	Quellung/latex	6E	South Korea	unknown	disease	sputum	2009	unknown	unknown	unknown	unknown	unknown	unknown	PMEN2	PMID: 24957517	post
32896	ERR029284	K13_0940	90	90	6B	Quellung/latex	6E	South Korea	unknown	disease	sputum	2009	unknown	unknown	unknown	unknown	unknown	unknown	PMEN2	PMID: 24957517	post
103501	ERR052038	LMG1250	90	90	6B	Quellung/latex	6E	China	Hong Kong	unknown	unknown	2001	unknown	unknown	2	unknown	24	256	PMEN2	PMID: 24957517	pre
44887	ERR051938	LMG1417	90	90	6B	Quellung/latex	6E	USA	Boston	unknown	unknown	2001	unknown	unknown	1	unknown	16	256	PMEN2	PMID: 24957517	post
103509	ERR052043	LMG1435	90	90	6B	Quellung/latex	6E	China	Hong Kong	unknown	unknown	2001	unknown	unknown	0.38	unknown	16	256	PMEN2	PMID: 24957517	pre
33991	ERR051948	LMG1978	90	90	6B	Quellung/latex	6E	USA	Georgia	disease	pneumonia	2002	unknown	unknown	1	16	>8	>64	PMEN2	PMID: 24957517	post
103502	ERR051950	LMG2050	95	90	6B	Quellung/latex	6E	Thailand	unknown	unknown	unknown	2008	unknown	unknown	Res	Res	Res	Res	PMEN2	PMID: 24957517	pre
33992	ERR051951	LMG2062	95	90	6B	Quellung/latex	6E	Thailand	unknown	unknown	unknown	2008	unknown	unknown	Res	Susc	Res	Res	PMEN2	PMID: 24957517	pre
44888	ERR051955	LMG2230	90	90	6B	Quellung/latex	6E	Peru	Lima	disease	pneumonia	2007	unknown	unknown	1.5	Res	8	256	PMEN2	PMID: 24957517	pre
33995	ERR051960	LMG2290	90	90	6B	Quellung/latex	6E	Peru	Lima	disease	pneumonia	2008	unknown	unknown	0.75	Res	11	256	PMEN2	PMID: 24957517	pre
40263	ERR051963	LMG2302	90	90	6B	Quellung/latex	6E	Peru	Lima	disease	pneumonia	2009	unknown	unknown	1.5	Res	12	256	PMEN2	PMID: 24957517	post
44889	ERR051965	LMG2311	90	90	6B	Quellung/latex	6E	Peru	Lima	disease	pneumonia	2009	unknown	unknown	0.075	Res	10	256	PMEN2	PMID: 24957517	post
44890	ERR051966	LMG2888	90	90	6B	Quellung/latex	6E	Peru	unknown	unknown	unknown	2007	unknown	unknown	Res	Res	Res	Res	PMEN2	PMID: 24957517	pre
103511	ERR051968	LMG3367	90	90	6B	Quellung/latex	6E	Peru	Lima	disease	bacteraemia	2009	unknown	unknown	0.75	Susc	Res	256	PMEN2	PMID: 24957517	post
103529	ERR051921	LMG690	90	90	6B	Quellung/latex	6E	France	Paris	disease	pneumonia	2001	unknown	unknown	2	>8	≤2	>32	PMEN2	PMID: 24957517	pre
103506	ERR051924	LMG759	90	90	6B	Quellung/latex	6E	Oman	unknown	unknown	unknown	2008	unknown	unknown	2	>8	>8	>32	PMEN2	PMID: 24957517	post
34013	ERR052017	LMG804	90	90	6B	Quellung/latex	6E	USA	Tennessee	unknown	unknown	2001	unknown	unknown	0.75	unknown	24	256	PMEN2	PMID: 24957517	post
44884	ERR051930	LMG867	90	90	6B	Quellung/latex	6E	China	Hong Kong	unknown	unknown	2001	unknown	unknown	0.75	unknown	48	256	PMEN2	PMID: 24957517	pre
34014	ERR052023	LMG869	90	90	6B	Quellung/latex	6E	China	Hong Kong	unknown	unknown	2001	unknown	unknown	0.5	unknown	24	256	PMEN2	PMID: 24957517	pre
33964	ERR051799	LMG90	90	90	6B	Quellung/latex	6E	USA	Tennessee	disease	bacteraemia	2006	unknown	unknown	4	4	>8	>32	PMEN2	PMID: 24957517	post
40316	ERR052395	PT1430	273	273	6B	Quellung/latex	6E	Portugal	unknown	carriage	carriage	2001	unknown	unknown	0.016	Res	Res	Res	PMEN2	PMID: 24957517	pre
34077	ERR052398	PT2236	90	90	6B	Quellung/latex	6E	Portugal	Lisbon	carriage	carriage	2001	unknown	unknown	0.75	Res	Res	Res	PMEN2	PMID: 24957517	pre
44905	ERR052402	PT3026	273	273	6B	Quellung/latex	6E	Portugal	Lisbon	carriage	carriage	2002	unknown	unknown	0.012	Res	Res	Res	PMEN2	PMID: 24957517	post
33104	ERR052399	PT3104	90	90	6B	Quellung/latex	6E	Portugal	Lisbon	carriage	carriage	2002	unknown	unknown	1	Res	Res	Res	PMEN2	PMID: 24957517	post
40315	ERR052394	PT3536	273	273	6B	Quellung/latex	6E	Portugal	Lisbon	carriage	carriage	2002	unknown	unknown	0.016	Res	Res	Res	PMEN2	PMID: 24957517	post
33103	ERR052396	PT582	273	273	6B	Quellung/latex	6E	Portugal	unknown	carriage	carriage	2001	unknown	unknown	0.016	Res	Res	Res	PMEN2	PMID: 24957517	pre
34076	ERR052397	PT76	273	273	6B	Quellung/latex	6E	Portugal	unknown	carriage	carriage	2001	unknown	unknown	0.001	Susc	Susc	Susc	PMEN2	PMID: 24957517	pre
33984	ERR051898	S-044	90	90	6B	Quellung/latex	6E	China	Shanghai	unknown	unknown	2004	unknown	unknown	0.5	16	unknown	64	PMEN2	PMID: 24957517	pre
40255	ERR051900	S-112	90	90	6B	Quellung/latex	6E	China	Shanghai	unknown	unknown	2005	unknown	unknown	0.5	8	unknown	32	PMEN2	PMID: 24957517	pre
103829	ERR052506	SN11927	620	90	6B	Quellung/latex	6E	Spain	unknown	unknown	unknown	unknown	unknown	unknown	1	unknown	1	32	PMEN2	PMID: 24957517	unknown
103830	ERR052511	SN26575	90	90	6B	Quellung/latex	6E	Germany	unknown	unknown	unknown	2005	unknown	unknown	2	unknown	16	unknown	PMEN2	PMID: 24957517	pre
103833	ERR055616	SN33007	273	273	6B	Quellung/latex	6E	Germany	unknown	disease	pneumonia	2007	unknown	unknown	4	unknown	16	unknown	PMEN2	PMID: 24957517	post
103499	ERR055617	SN34677	273	273	6B	Quellung/latex	6E	Germany	unknown	disease	meningitis	2008	unknown	unknown	0.015	unknown	8	unknown	PMEN2	PMID: 24957517	post
34098	ERR052438	SPN11926	620	90	6B	Quellung/latex	6E	Spain	unknown	unknown	unknown	unknown	unknown	unknown	1	unknown	1	32	PMEN2	PMID: 24957517	unknown
40323	ERR052439	SPN13151	90	90	6B	Quellung/latex	6E	Germany	unknown	disease	bronchitis	1998	unknown	unknown	1	unknown	16	unknown	PMEN2	PMID: 24957517	pre
55939	ERR052440	SPN13522	90	90	6B	Quellung/latex	6E	Germany	unknown	unknown	unknown	1999	unknown	unknown	1	unknown	32	unknown	PMEN2	PMID: 24957517	pre
44914	ERR052452	SPN22664	273	273	6B	Quellung/latex	6E	Germany	unknown	disease	fever	2005	unknown	unknown	0.015	unknown	1	unknown	PMEN2	PMID: 24957517	pre
103498	ERR052456	SPN22809	273	273	6B	Quellung/latex	6E	Unknown	unknown	disease	otitis media	2005	unknown	unknown	0.015	unknown	0.5	unknown	PMEN2	PMID: 24957517	unknown
103503	ERR052331	SPN2906	273	273	6B	Quellung/latex	6E	Unknown	unknown	disease	pneumonia	1992	unknown	unknown	0.008	unknown	16	128	PMEN2	PMID: 24957517	unknown
103500	ERR052325	SPN3402	90	90	6B	Quellung/latex	6E	Unknown	unknown	disease	meningitis	1992	unknown	unknown	0.5	unknown	64	128	PMEN2	PMID: 24957517	unknown
40331	ERR052464	SPN4000	273	273	6B	Quellung/latex	6E	Germany	unknown	disease	sepsis	1993	unknown	unknown	0.008	unknown	64	128	PMEN2	PMID: 24957517	pre
34101	ERR052465	SPN4488	273	273	6B	Quellung/latex	6E	Germany	unknown	disease	fever	1995	unknown	unknown	0.008	unknown	8	16	PMEN2	PMID: 24957517	pre
33722	ERR271793	SPN4683	90	90	6B	Quellung/latex	6E	Unknown	unknown	unknown	unknown	1995	unknown	unknown	1	unknown	16	64	PMEN2	PMID: 24957517	unknown
40332	ERR052466	SPN4876	273	273	6B	Quellung/latex	6E	Germany	unknown	disease	meningitis	1996	unknown	unknown	0.008	unknown	8	64	PMEN2	PMID: 24957517	pre
34102	ERR052467	SPN4901	273	273	6B	Quellung/latex	6E	Germany	unknown	unknown	unknown	1996	unknown	unknown	0.008	unknown	8	128	PMEN2	PMID: 24957517	pre
40087	ERR028591	spnIC104	90	90	6B	Quellung/latex	6E	Iceland	Reykjavík	disease	middle ear fluid	1989	unknown	unknown	Res	Res	Res	Susc	PMEN2	PMID: 24957517	pre
44813	ERR028592	spnIC116	90	90	6B	Quellung/latex	6E	Iceland	Reydarfjordur	disease	nasopharynx; URT	1990	unknown	unknown	Res	Res	Res	Susc	PMEN2	PMID: 24957517	pre
32881	ERR028747	spnIC139	90	90	6B	Quellung/latex	6E	Iceland	Reykjavík	disease	middle ear fluid	1992	unknown	unknown	Res	Res	Res	Susc	PMEN2	PMID: 24957517	pre
32883	ERR028751	spnIC141	90	90	6B	Quellung/latex	6E	Iceland	U.S. Naval Hospital	disease	nasopharynx; URT	1992	unknown	unknown	Res	Res	Susc	Res	PMEN2	PMID: 24957517	pre
33827	ERR028752	spnIC145	90	90	6B	Quellung/latex	6E	Iceland	unknown	disease	middle ear fluid	1992	unknown	unknown	Res	Res	Res	Susc	PMEN2	PMID: 24957517	pre
33828	ERR028753	spnIC161	90	90	6B	Quellung/latex	6E	Iceland	Reykjavík	disease	nasopharynx; URT	1992	unknown	unknown	Res	Susc	Res	Susc	PMEN2	PMID: 24957517	pre
103495	ERR028754	spnIC174	90	90	6B	Quellung/latex	6E	Iceland	Reykjavík	disease	nasopharynx; URT	1993	unknown	unknown	Res	Susc	Susc	Susc	PMEN2	PMID: 24957517	pre
31216	ERR028756	spnIC178	90	90	6B	Quellung/latex	6E	Iceland	Reykjavík	disease	middle ear fluid	1993	unknown	unknown	Res	Res	Res	Susc	PMEN2	PMID: 24957517	pre
31217	ERR028757	spnIC187	90	90	6B	Quellung/latex	6E	Iceland	Eyjafjordur	disease	nasopharynx; URT	1993	unknown	unknown	Res	Res	Susc	Res	PMEN2	PMID: 24957517	pre
33824	ERR028597	spnIC19	90	90	6B	Quellung/latex	6E	Iceland	Reykjavík	disease	middle ear fluid	1991	unknown	unknown	Res	Int	Res	Res	PMEN2	PMID: 24957517	pre
32884	ERR028758	spnIC190	90	90	6B	Quellung/latex	6E	Iceland	Reykjavík	disease	middle ear fluid	1993	unknown	unknown	Res	Res	Res	Res	PMEN2	PMID: 24957517	pre
40090	ERR028748	spnIC192	90	90	6B	Quellung/latex	6E	Iceland	Eyjafjordur	disease	middle ear fluid	1993	unknown	unknown	Res	Res	Susc	Res	PMEN2	PMID: 24957517	pre
18113	ERR028749	spnIC195	90	90	6B	Quellung/latex	6E	Iceland	Reykjavík	disease	nasopharynx; URT	1993	unknown	unknown	Res	Res	Res	Susc	PMEN2	PMID: 24957517	pre
31938	ERR028600	spnIC2	90	90	6B	Quellung/latex	6E	Iceland	Reykjavík	disease	middle ear fluid	1991	unknown	unknown	Res	Int	Res	Int	PMEN2	PMID: 24957517	pre
33829	ERR028760	spnIC203	90	90	6B	Quellung/latex	6E	Iceland	Reykjavík	disease	parotid gland	1994	unknown	unknown	Res	Res	Susc	Susc	PMEN2	PMID: 24957517	pre
32871	ERR028596	spnIC28	90	90	6B	Quellung/latex	6E	Iceland	Reykjavík	disease	middle ear fluid	1991	unknown	unknown	Res	Res	Res	Res	PMEN2	PMID: 24957517	pre
32870	ERR028595	spnIC38	90	90	6B	Quellung/latex	6E	Iceland	Reykjavík	disease	sputum	1990	unknown	unknown	Res	Int	Res	Res	PMEN2	PMID: 24957517	pre
44814	ERR028594	spnIC41	90	90	6B	Quellung/latex	6E	Iceland	Kópavogur	disease	middle ear fluid	1990	unknown	unknown	Res	Int	Res	Res	PMEN2	PMID: 24957517	pre
32885	ERR028766	spnIC419	90	90	6B	Quellung/latex	6E	Iceland	Reykjavík	disease	middle ear fluid	1996	unknown	unknown	Res	Susc	Res	Res	PMEN2	PMID: 24957517	pre
103514	ERR028590	spnIC42	90	90	6B	Quellung/latex	6E	Iceland	Reykjavík	disease	sputum	1990	unknown	unknown	Res	Int	Res	Res	PMEN2	PMID: 24957517	pre
18102	ERR028767	spnIC425	90	90	6B	Quellung/latex	6E	Iceland	Reykjavík	disease	middle ear fluid	1996	unknown	unknown	Res	Susc	Res	Res	PMEN2	PMID: 24957517	pre
40091	ERR028769	spnIC432	90	90	6B	Quellung/latex	6E	Iceland	Reykjavík	disease	middle ear fluid	1996	unknown	unknown	Res	Susc	Susc	Susc	PMEN2	PMID: 24957517	pre
18276	ERR028770	spnIC434	90	90	6B	Quellung/latex	6E	Iceland	Reykjavík	disease	nasopharynx; URT	1996	unknown	unknown	Res	Res	Susc	Susc	PMEN2	PMID: 24957517	pre
33831	ERR028771	spnIC463	90	90	6B	Quellung/latex	6E	Iceland	Grindavik	disease	nasopharynx; URT	1996	unknown	unknown	Res	Res	Res	Res	PMEN2	PMID: 24957517	pre
18061	ERR028736	spnIC48	90	90	6B	Quellung/latex	6E	Iceland	Reykjavík	disease	sputum	1990	unknown	unknown	Res	Res	Res	Res	PMEN2	PMID: 24957517	pre
18112	ERR028735	spnIC49	90	90	6B	Quellung/latex	6E	Iceland	Reykjavík	disease	sinus	1990	unknown	unknown	Res	Res	Res	Res	PMEN2	PMID: 24957517	pre
31943	ERR028745	spnIC51	90	90	6B	Quellung/latex	6E	Iceland	Reykjavík	disease	middle ear fluid	1990	unknown	unknown	Res	Res	Res	Int	PMEN2	PMID: 24957517	pre
18101	ERR028744	spnIC52	90	90	6B	Quellung/latex	6E	Iceland	Reykjavík	disease	middle ear fluid	1989	unknown	unknown	Res	Res	Res	Res	PMEN2	PMID: 24957517	pre
31942	ERR028743	spnIC54	90	90	6B	Quellung/latex	6E	Iceland	Laugavatn	disease	sputum	1989	unknown	unknown	Res	Int	Res	Res	PMEN2	PMID: 24957517	pre
31941	ERR028741	spnIC57	90	90	6B	Quellung/latex	6E	Iceland	Reykjavík	disease	middle ear fluid	1989	unknown	unknown	Res	unknown	unknown	Res	PMEN2	PMID: 24957517	pre
31215	ERR028740	spnIC58	90	90	6B	Quellung/latex	6E	Iceland	Kópavogur	disease	middle ear fluid	1989	unknown	unknown	Res	unknown	unknown	Res	PMEN2	PMID: 24957517	pre
31940	ERR028739	spnIC59	90	90	6B	Quellung/latex	6E	Iceland	Reykjavík	disease	middle ear fluid	1987-1989	unknown	unknown	Res	unknown	unknown	Res	PMEN2	PMID: 24957517	pre
31937	ERR028599	spnIC6	90	90	6B	Quellung/latex	6E	Iceland	Akureyri	disease	sputum	1991	unknown	unknown	Res	Res	Res	Res	PMEN2	PMID: 24957517	pre
44815	ERR028734	spnSP522	10037	90	6B	Quellung/latex	6E	Spain	unknown	unknown	unknown	1987-1989	unknown	unknown	2	unknown	unknown	unknown	PMEN2	PMID: 24957517	pre
103522	ERR028738	spnSP681	90	90	6B	Quellung/latex	6E	Spain	unknown	unknown	unknown	1987-1989	unknown	unknown	2	unknown	unknown	unknown	PMEN2	PMID: 24957517	pre
95359	ERR449729	VICE0287	65	460	Not Done	genome seq	6A	Iceland	Reykjavík	disease	middle ear fluid	2009	unknown	1.6	unknown	unknown	unknown	unknown	VICE	this publication	pre
96498	ERR449781	VICE0352	65	460	Not Done	genome seq	6A	Iceland	Reykjavík	disease	middle ear fluid	2009	unknown	2.5	unknown	unknown	unknown	unknown	VICE	this publication	pre
97586	ERR449783	VICE0354	2221	490	Not Done	genome seq	6A	Iceland	Reykjavík	disease	middle ear fluid	2009	unknown	2.5	unknown	unknown	unknown	unknown	VICE	this publication	pre
84484	ERR470170	VICE0390	2221	490	Not Done	genome seq	6A	Iceland	Hafnarfirði	disease	middle ear fluid	2010	unknown	2.5	unknown	unknown	unknown	unknown	VICE	this publication	pre
113723	ERR470174	VICE0394	460	460	Not Done	genome seq	6A	Iceland	Reykjavík	disease	middle ear fluid	2010	unknown	2.2	unknown	unknown	unknown	unknown	VICE	this publication	pre
95351	ERR470178	VICE0398	65	460	Not Done	genome seq	6A	Iceland	Hafnarfirði	disease	middle ear fluid	2010	unknown	3.4	unknown	unknown	unknown	unknown	VICE	this publication	pre
111765	ERR470213	VICE0433	3981	15	Not Done	genome seq	6A	Iceland	Reykjavík	disease	middle ear fluid	2010	unknown	1.4	unknown	unknown	unknown	unknown	VICE	this publication	pre
84514	ERR470240	VICE0465	2221	490	Not Done	genome seq	6A	Iceland	Kópavogi	disease	middle ear fluid	2010	unknown	1.8	unknown	unknown	unknown	unknown	VICE	this publication	pre
84516	ERR470244	VICE0470	2221	490	Not Done	genome seq	6A	Iceland	Hafnarfirði	disease	middle ear fluid	2011	unknown	2.2	unknown	unknown	unknown	unknown	VICE	this publication	pre
112957	ERR470249	VICE0478	460	460	Not Done	genome seq	6A	Iceland	Reykjavík	disease	middle ear fluid	2011	unknown	2.9	unknown	unknown	unknown	unknown	VICE	this publication	pre
97589	ERR460412	VICE0492	65	460	Not Done	genome seq	6A	Iceland	Akureyri	disease	middle ear fluid	2011	unknown	1.4	unknown	unknown	unknown	unknown	VICE	this publication	pre
96513	ERR460416	VICE0500	2340	460	Not Done	genome seq	6A	Iceland	Garðabæ	disease	middle ear fluid	2011	unknown	1.4	unknown	unknown	unknown	unknown	VICE	this publication	pre
112996	ERR540472	VICE0539	460	460	Not Done	genome seq	6A	Iceland	Reykjavík	disease	middle ear fluid	2011	unknown	1.7	unknown	unknown	unknown	unknown	VICE	this publication	pre
97605	ERR460469	VICE0584	460	460	Not Done	genome seq	6A	Iceland	Kópavogi	disease	middle ear fluid	2012	unknown	1.7	unknown	unknown	unknown	unknown	VICE	this publication	post
97607	ERR460474	VICE0590	2221	490	Not Done	genome seq	6A	Iceland	Reykjavík	disease	middle ear fluid	2012	unknown	2.5	unknown	unknown	unknown	unknown	VICE	this publication	post
98971	ERR460476	VICE0592	10029	490	Not Done	genome seq	6A	Iceland	Reykjavík	disease	middle ear fluid	2012	unknown	1.3	unknown	unknown	unknown	unknown	VICE	this publication	post
97609	ERR460488	VICE0608	2221	490	Not Done	genome seq	6A	Iceland	Reykjavík	disease	middle ear fluid	2012	unknown	1.1	unknown	unknown	unknown	unknown	VICE	this publication	post
95358	ERR449808	VICE0623	2340	460	Not Done	genome seq	6A	Iceland	Reykjavík	disease	middle ear fluid	2012	unknown	1.2	unknown	unknown	unknown	unknown	VICE	this publication	post
84307	ERR449829	VICE0651	2221	490	Not Done	genome seq	6A	Iceland	Kópavogi	disease	sputum	2009	unknown	75	unknown	unknown	unknown	unknown	VICE	this publication	pre
84317	ERR449853	VICE0678	395	395	Not Done	genome seq	6A	Iceland	Reykjavík	disease	sputum	2009	unknown	69	unknown	unknown	unknown	unknown	VICE	this publication	pre
84519	ERR470254	VICE0684	460	460	Not Done	genome seq	6A	Iceland	Hafnarfirði	disease	sputum	2010	unknown	77	unknown	unknown	unknown	unknown	VICE	this publication	pre
96638	ERR470377	VICE0726	3981	15	Not Done	genome seq	6A	Iceland	Reykjavík	disease	sputum	2011	unknown	85	unknown	unknown	unknown	unknown	VICE	this publication	pre
84535	ERR470379	VICE0728	176	176	Not Done	genome seq	6A	Iceland	Mosfellsbæ	disease	sputum	2011	unknown	29	unknown	unknown	unknown	unknown	VICE	this publication	pre
85530	ERR470384	VICE0736	2221	490	Not Done	genome seq	6A	Iceland	Álftanes	disease	sputum	2011	unknown	77	unknown	unknown	unknown	unknown	VICE	this publication	pre
85535	ERR470403	VICE0769	2221	490	Not Done	genome seq	6A	Iceland	Reykjavík	disease	sputum	2012	unknown	62	unknown	unknown	unknown	unknown	VICE	this publication	post
96645	ERR470412	VICE0784	2221	490	Not Done	genome seq	6A	Iceland	Kópavogi	disease	sputum	2012	unknown	86	unknown	unknown	unknown	unknown	VICE	this publication	post
99027	ERR470443	VICE0831	2221	490	Not Done	genome seq	6A	Iceland	Kópavogi	disease	lung aspirate	2011	unknown	59	unknown	unknown	unknown	unknown	VICE	this publication	pre
113059	ERR690888	VICE0944	3981	15	Not Done	genome seq	6A	Iceland	Hafnarfjörður	carriage	nasopharynx	2009	unknown	3.4	unknown	unknown	unknown	unknown	VICE	this publication	pre
113029	ERR540693	VICE1223	3981	15	Not Done	genome seq	6A	Iceland	Hafnarfjörður	carriage	nasopharynx	2011	unknown	3.8	unknown	unknown	unknown	unknown	VICE	this publication	pre
113030	ERR540694	VICE1223b	3981	15	Not Done	genome seq	6A	Iceland	unknown	carriage	nasopharynx	2011	unknown	3.8	unknown	unknown	unknown	unknown	VICE	this publication	pre
113067	ERR690939	VICE1348	460	460	Not Done	genome seq	6A	Iceland	Hafnarfjörður	carriage	nasopharynx	2012	unknown	5.3	unknown	unknown	unknown	unknown	VICE	this publication	post
113050	ERR689523	VICE1445	2221	490	Not Done	genome seq	6A	Iceland	Hafnarfjörður	carriage	nasopharynx	2013	unknown	5.8	unknown	unknown	unknown	unknown	VICE	this publication	post
113054	ERR689540	VICE1466	2221	490	Not Done	genome seq	6A	Iceland	Hafnarfjörður	carriage	nasopharynx	2013	unknown	3.4	unknown	unknown	unknown	unknown	VICE	this publication	post
113075	ERR697250	VICE1518	460	460	Not Done	genome seq	6A	Iceland	Kópavogur	carriage	nasopharynx	2013	unknown	5.4	unknown	unknown	unknown	unknown	VICE	this publication	post
113076	ERR697255	VICE1523	2221	490	Not Done	genome seq	6A	Iceland	Kópavogur	carriage	nasopharynx	2013	unknown	5.7	unknown	unknown	unknown	unknown	VICE	this publication	post
113077	ERR697268	VICE1536	65	460	Not Done	genome seq	6A	Iceland	Kópavogur	carriage	nasopharynx	2013	unknown	3.9	unknown	unknown	unknown	unknown	VICE	this publication	post
113082	ERR697284	VICE1552	460	460	Not Done	genome seq	6A	Iceland	Reykjavík	carriage	nasopharynx	2013	unknown	4.2	unknown	unknown	unknown	unknown	VICE	this publication	post
112944	ERR388820	VICE0189	138	138	Not Done	genome seq	6B	Iceland	Reykjavík	disease	blood	2010	unknown	64.9	unknown	unknown	unknown	unknown	VICE	this publication	pre
84522	ERR470259	VICE0201	3437	176	Not Done	genome seq	6B	Iceland	Seltjarnarnesi	disease	blood	2010	unknown	1	unknown	unknown	unknown	unknown	VICE	this publication	pre
95314	ERR449801	VICE0375	176	176	Not Done	genome seq	6B	Iceland	Blönduósi	disease	middle ear fluid	2009	unknown	1.8	unknown	unknown	unknown	unknown	VICE	this publication	pre
112955	ERR470208	VICE0428	176	176	Not Done	genome seq	6B	Iceland	Reykjavík	disease	middle ear fluid	2010	unknown	2.5	unknown	unknown	unknown	unknown	VICE	this publication	pre
112956	ERR470216	VICE0437	138	138	Not Done	genome seq	6B	Iceland	Reykjavík	disease	middle ear fluid	2010	unknown	1.9	unknown	unknown	unknown	unknown	VICE	this publication	pre
95315	ERR470218	VICE0439	138	138	Not Done	genome seq	6B	Iceland	Grundarfirði	disease	middle ear fluid	2010	unknown	1.6	unknown	unknown	unknown	unknown	VICE	this publication	pre
84510	ERR470234	VICE0458	138	138	Not Done	genome seq	6B	Iceland	Kópavogi	disease	middle ear fluid	2010	unknown	1	unknown	unknown	unknown	unknown	VICE	this publication	pre
96516	ERR460422	VICE0508	176	176	Not Done	genome seq	6B	Iceland	Hafnarfirði	disease	middle ear fluid	2011	unknown	1.1	unknown	unknown	unknown	unknown	VICE	this publication	pre
98966	ERR460462	VICE0577	138	138	Not Done	genome seq	6B	Iceland	Reykjavík	disease	middle ear fluid	2012	unknown	2.8	unknown	unknown	unknown	unknown	VICE	this publication	post
98968	ERR460466	VICE0581	176	176	Not Done	genome seq	6B	Iceland	Reykjavík	disease	middle ear fluid	2012	unknown	2.2	unknown	unknown	unknown	unknown	VICE	this publication	post
96527	ERR460477	VICE0593	SLV176	176	Not Done	genome seq	6B	Iceland	Garðabæ	disease	middle ear fluid	2012	unknown	2.2	unknown	unknown	unknown	unknown	VICE	this publication	post
96507	ERR449807	VICE0622	138	138	Not Done	genome seq	6B	Iceland	Garðabæ	disease	middle ear fluid	2012	unknown	3.3	unknown	unknown	unknown	unknown	VICE	this publication	post
95187	ERR470374	VICE0721	138	138	Not Done	genome seq	6B	Iceland	Reykjavík	disease	sputum	2010	unknown	68	unknown	unknown	unknown	unknown	VICE	this publication	pre
96643	ERR470406	VICE0773	138	138	Not Done	genome seq	6B	Iceland	Reykjanesbæ	disease	sputum	2012	unknown	63	unknown	unknown	unknown	unknown	VICE	this publication	post
111768	ERR470307	VICE0788	176	176	Not Done	genome seq	6B	Iceland	Mosfellsbæ	disease	sputum	2012	unknown	51	unknown	unknown	unknown	unknown	VICE	this publication	post
95326	ERR470437	VICE0823	176	176	Not Done	genome seq	6B	Iceland	Reykjavík	disease	lung aspirate	2010	unknown	83	unknown	unknown	unknown	unknown	VICE	this publication	pre
84479	ERR470157	VICE0930	176	176	Not Done	genome seq	6B	Iceland	Kópavogur	carriage	nasopharynx	2009	unknown	2.5	unknown	unknown	unknown	unknown	VICE	this publication	pre
113005	ERR540592	VICE1082	176	176	Not Done	genome seq	6B	Iceland	Hafnarfjörður	carriage	nasopharynx	2010	unknown	1.5	unknown	unknown	unknown	unknown	VICE	this publication	pre
113021	ERR540662	VICE1163b	176	176	Not Done	genome seq	6B	Iceland	unknown	carriage	nasopharynx	2010	unknown	3.2	unknown	unknown	unknown	unknown	VICE	this publication	pre
113031	ERR540700	VICE1233	176	176	Not Done	genome seq	6B	Iceland	Kópavogur	carriage	nasopharynx	2011	unknown	2	unknown	unknown	unknown	unknown	VICE	this publication	pre
112986	ERR540398	VICE1314b	176	176	Not Done	genome seq	6B	Iceland	unknown	carriage	nasopharynx	2012	unknown	4.1	unknown	unknown	unknown	unknown	VICE	this publication	post
113033	ERR689453	VICE1364b	176	176	Not Done	genome seq	6B	Iceland	unknown	carriage	nasopharynx	2012	unknown	3.4	unknown	unknown	unknown	unknown	VICE	this publication	post
113079	ERR697270	VICE1538	138	138	Not Done	genome seq	6B	Iceland	Kópavogur	carriage	nasopharynx	2013	unknown	4.2	unknown	unknown	unknown	unknown	VICE	this publication	post
83099	ERR470287	VICE0550	1692	395	Not Done	genome seq	6C	Iceland	Garðabæ	disease	middle ear fluid	2011	unknown	0.8	unknown	unknown	unknown	unknown	VICE	this publication	pre
113081	ERR697279	VICE1547	386	315	Not Done	genome seq	6C	Iceland	Reykjavík	carriage	nasopharynx	2013	unknown	5.4	unknown	unknown	unknown	unknown	VICE	this publication	post
113083	ERR697298	VICE1566	1379	1379	Not Done	genome seq	6C	Iceland	Reykjavík	carriage	nasopharynx	2013	unknown	4	unknown	unknown	unknown	unknown	VICE	this publication	post
95426	ERR449739	VICE0299	90	90	Not Done	genome seq	6E	Iceland	Kópavogi	disease	middle ear fluid	2009	unknown	1.7	unknown	unknown	unknown	unknown	VICE	this publication	pre
112958	ERR470253	VICE0682	146	146	Not Done	genome seq	6E	Iceland	Reykjavík	disease	sputum	2010	unknown	70	unknown	unknown	unknown	unknown	VICE	this publication	pre
113018	ERR540651	VICE1150	90	90	Not Done	genome seq	6E	Iceland	Reykjavík	carriage	nasopharynx	2010	unknown	2.6	unknown	unknown	unknown	unknown	VICE	this publication	pre
113080	ERR697273	VICE1540	90	90	Not Done	genome seq	6E	Iceland	Kópavogur	carriage	nasopharynx	2013	unknown	4.6	unknown	unknown	unknown	unknown	VICE	this publication	post
95403	ERR470440	VICE0828	460	460	6	Quellung/latex	6A	Iceland	Reykjavík	disease	lung aspirate	2010	unknown	1.3	unknown	unknown	unknown	unknown	VICE	this publication	pre
85381	ERR449759	VICE0324	138	138	6	Quellung/latex	6B	Iceland	Kópavogi	disease	middle ear fluid	2009	unknown	1.4	unknown	unknown	unknown	unknown	VICE	this publication	pre
96651	ERR470446	VICE0838	90	90	6	Quellung/latex	6E	Iceland	Reykjanesbæ	disease	lung aspirate	2012	unknown	52	unknown	unknown	unknown	unknown	VICE	this publication	post
112941	ERR388804	VICE0133	460	460	6A	Quellung/latex	6A	Iceland	Hveragerði	disease	blood	2009	unknown	81.7	unknown	unknown	unknown	unknown	VICE	this publication	pre
112946	ERR388858	VICE0153	65	460	6A	Quellung/latex	6A	Iceland	Reykjavík	disease	blood	2009	unknown	60.4	unknown	unknown	unknown	unknown	VICE	this publication	pre
112948	ERR388901	VICE0219	460	460	6A	Quellung/latex	6A	Iceland	Reykjavík	disease	blood	2011	unknown	86.7	unknown	unknown	unknown	unknown	VICE	this publication	pre
112949	ERR388909	VICE0238	2221	490	6A	Quellung/latex	6A	Iceland	Álftanes	disease	blood	2011	unknown	1.3	unknown	unknown	unknown	unknown	VICE	this publication	pre
112950	ERR388910	VICE0239	395	395	6A	Quellung/latex	6A	Iceland	Reykjanesbæ	disease	blood	2012	unknown	55.4	unknown	unknown	unknown	unknown	VICE	this publication	post
112951	ERR388919	VICE0254	2221	490	6A	Quellung/latex	6A	Iceland	Reykjavík	disease	blood	2012	unknown	74.1	unknown	unknown	unknown	unknown	VICE	this publication	post
57306	ERR388920	VICE0258	2221	490	6A	Quellung/latex	6A	Iceland	Kópavogi	disease	blood	2012	unknown	46.3	unknown	unknown	unknown	unknown	VICE	this publication	post
112995	ERR540452	VICE0272	65	460	6A	Quellung/latex	6A	Iceland	Reykjavík	disease	blood	2013	unknown	85.9	unknown	unknown	unknown	unknown	VICE	this publication	post
95392	ERR449746	VICE0308	2221	490	6A	Quellung/latex	6A	Iceland	Reykjavík	disease	middle ear fluid	2009	unknown	3.8	unknown	unknown	unknown	unknown	VICE	this publication	pre
95374	ERR449749	VICE0311	2221	490	6A	Quellung/latex	6A	Iceland	Egilsstöðum	disease	middle ear fluid	2009	unknown	1.7	unknown	unknown	unknown	unknown	VICE	this publication	pre
97584	ERR449768	VICE0337	2221	490	6A	Quellung/latex	6A	Iceland	Hafnarfirði	disease	middle ear fluid	2009	unknown	1.1	unknown	unknown	unknown	unknown	VICE	this publication	pre
97585	ERR449771	VICE0340	3981	15	6A	Quellung/latex	6A	Iceland	Hafnarfirði	disease	middle ear fluid	2009	unknown	1.4	unknown	unknown	unknown	unknown	VICE	this publication	pre
95410	ERR449780	VICE0351	460	460	6A	Quellung/latex	6A	Iceland	Reykjavík	disease	middle ear fluid	2009	unknown	1.6	unknown	unknown	unknown	unknown	VICE	this publication	pre
98958	ERR460404	VICE0382	460	460	6A	Quellung/latex	6A	Iceland	Reykjavík	disease	middle ear fluid	2010	unknown	2.1	unknown	unknown	unknown	unknown	VICE	this publication	pre
112954	ERR470165	VICE0384	460	460	6A	Quellung/latex	6A	Iceland	Reykjavík	disease	middle ear fluid	2010	unknown	1.3	unknown	unknown	unknown	unknown	VICE	this publication	pre
84485	ERR470173	VICE0393	176	176	6A	Quellung/latex	6A	Iceland	Reykjavík	disease	middle ear fluid	2010	unknown	1.2	unknown	unknown	unknown	unknown	VICE	this publication	pre
95350	ERR470179	VICE0399	65	460	6A	Quellung/latex	6A	Iceland	Reykjavík	disease	middle ear fluid	2010	unknown	1.2	unknown	unknown	unknown	unknown	VICE	this publication	pre
85524	ERR470182	VICE0402	460	460	6A	Quellung/latex	6A	Iceland	Kópavogi	disease	middle ear fluid	2010	unknown	1.6	unknown	unknown	unknown	unknown	VICE	this publication	pre
84495	ERR470200	VICE0420	1716	396	6A	Quellung/latex	6A	Iceland	Reykjavík	disease	middle ear fluid	2010	unknown	1.3	unknown	unknown	unknown	unknown	VICE	this publication	pre
84511	ERR470235	VICE0460	2221	490	6A	Quellung/latex	6A	Iceland	Reykjavík	disease	middle ear fluid	2010	unknown	1.2	unknown	unknown	unknown	unknown	VICE	this publication	pre
95424	ERR449818	VICE0637	3981	15	6A	Quellung/latex	6A	Iceland	Hafnarfirði	disease	sputum	2009	unknown	63	unknown	unknown	unknown	unknown	VICE	this publication	pre
85386	ERR449822	VICE0641	2221	490	6A	Quellung/latex	6A	Iceland	Hafnarfirði	disease	sputum	2009	unknown	80	unknown	unknown	unknown	unknown	VICE	this publication	pre
112952	ERR449833	VICE0655	460	460	6A	Quellung/latex	6A	Iceland	Reykjavík	disease	sputum	2009	unknown	84	unknown	unknown	unknown	unknown	VICE	this publication	pre
95296	ERR449842	VICE0666	395	395	6A	Quellung/latex	6A	Iceland	Reykjavík	disease	sputum	2009	unknown	69	unknown	unknown	unknown	unknown	VICE	this publication	pre
96634	ERR470365	VICE0709	2221	490	6A	Quellung/latex	6A	Iceland	Reykjavík	disease	sputum	2010	unknown	78	unknown	unknown	unknown	unknown	VICE	this publication	pre
95423	ERR470375	VICE0722	2221	490	6A	Quellung/latex	6A	Iceland	Reykjavík	disease	sputum	2010	unknown	62	unknown	unknown	unknown	unknown	VICE	this publication	pre
113056	ERR690880	VICE0863	2221	490	6A	Quellung/latex	6A	Iceland	Reykjavík	carriage	nasopharynx	2009	unknown	5.5	unknown	unknown	unknown	unknown	VICE	this publication	pre
111774	ERR470328	VICE0877	65	460	6A	Quellung/latex	6A	Iceland	Reykjavík	carriage	nasopharynx	2009	unknown	2.4	unknown	unknown	unknown	unknown	VICE	this publication	pre
111776	ERR470337	VICE0889	2221	490	6A	Quellung/latex	6A	Iceland	Reykjavík	carriage	nasopharynx	2009	unknown	4.8	unknown	unknown	unknown	unknown	VICE	this publication	pre
111780	ERR470344	VICE0899	460	460	6A	Quellung/latex	6A	Iceland	Kópavogur	carriage	nasopharynx	2009	unknown	1.3	unknown	unknown	unknown	unknown	VICE	this publication	pre
111784	ERR470348	VICE0903	2221	490	6A	Quellung/latex	6A	Iceland	Kópavogur	carriage	nasopharynx	2009	unknown	2.8	unknown	unknown	unknown	unknown	VICE	this publication	pre
85520	ERR470161	VICE0934	3981	15	6A	Quellung/latex	6A	Iceland	Hafnarfjörður	carriage	nasopharynx	2009	unknown	4.7	unknown	unknown	unknown	unknown	VICE	this publication	pre
112999	ERR540527	VICE0937	3981	15	6A	Quellung/latex	6A	Iceland	Hafnarfjörður	carriage	nasopharynx	2009	unknown	5.1	unknown	unknown	unknown	unknown	VICE	this publication	pre
99031	ERR470450	VICE0942	3981	15	6A	Quellung/latex	6A	Iceland	Hafnarfjörður	carriage	nasopharynx	2009	unknown	5.9	unknown	unknown	unknown	unknown	VICE	this publication	pre
99033	ERR470452	VICE0948	3981	15	6A	Quellung/latex	6A	Iceland	Hafnarfjörður	carriage	nasopharynx	2009	unknown	4.7	unknown	unknown	unknown	unknown	VICE	this publication	pre
112970	ERR470486	VICE1007	460	460	6A	Quellung/latex	6A	Iceland	Hafnarfjörður	carriage	nasopharynx	2009	unknown	2.6	unknown	unknown	unknown	unknown	VICE	this publication	pre
99051	ERR470491	VICE1013	2221	490	6A	Quellung/latex	6A	Iceland	Hafnarfjörður	carriage	nasopharynx	2009	unknown	3.3	unknown	unknown	unknown	unknown	VICE	this publication	pre
99052	ERR470492	VICE1014	2221	490	6A	Quellung/latex	6A	Iceland	Hafnarfjörður	carriage	nasopharynx	2009	unknown	4.4	unknown	unknown	unknown	unknown	VICE	this publication	pre
112971	ERR470493	VICE1015	2221	490	6A	Quellung/latex	6A	Iceland	Hafnarfjörður	carriage	nasopharynx	2009	unknown	4.9	unknown	unknown	unknown	unknown	VICE	this publication	pre
99053	ERR470494	VICE1018	460	460	6A	Quellung/latex	6A	Iceland	Hafnarfjörður	carriage	nasopharynx	2009	unknown	5.6	unknown	unknown	unknown	unknown	VICE	this publication	pre
113060	ERR690899	VICE1030	2221	490	6A	Quellung/latex	6A	Iceland	Kópavogur	carriage	nasopharynx	2009	unknown	2.9	unknown	unknown	unknown	unknown	VICE	this publication	pre
113014	ERR540626	VICE1124	2221	490	6A	Quellung/latex	6A	Iceland	Kópavogur	carriage	nasopharynx	2010	unknown	4.8	unknown	unknown	unknown	unknown	VICE	this publication	pre
113015	ERR540627	VICE1125	2221	490	6A	Quellung/latex	6A	Iceland	Kópavogur	carriage	nasopharynx	2010	unknown	5	unknown	unknown	unknown	unknown	VICE	this publication	pre
113024	ERR540669	VICE1170	2221	490	6A	Quellung/latex	6A	Iceland	Reykjavík	carriage	nasopharynx	2010	unknown	4.8	unknown	unknown	unknown	unknown	VICE	this publication	pre
113065	ERR690916	VICE1171	2221	490	6A	Quellung/latex	6A	Iceland	Reykjavík	carriage	nasopharynx	2010	unknown	3.9	unknown	unknown	unknown	unknown	VICE	this publication	pre
113026	ERR540673	VICE1177	460	460	6A	Quellung/latex	6A	Iceland	Hafnarfjörður	carriage	nasopharynx	2011	unknown	2.2	unknown	unknown	unknown	unknown	VICE	this publication	pre
113027	ERR540677	VICE1191	2221	490	6A	Quellung/latex	6A	Iceland	Hafnarfjörður	carriage	nasopharynx	2011	unknown	2.3	unknown	unknown	unknown	unknown	VICE	this publication	pre
113028	ERR540685	VICE1208	460	460	6A	Quellung/latex	6A	Iceland	Hafnarfjörður	carriage	nasopharynx	2011	unknown	4.5	unknown	unknown	unknown	unknown	VICE	this publication	pre
112972	ERR540339	VICE1246	2221	490	6A	Quellung/latex	6A	Iceland	Kópavogur	carriage	nasopharynx	2011	unknown	4.3	unknown	unknown	unknown	unknown	VICE	this publication	pre
112973	ERR540343	VICE1251	460	460	6A	Quellung/latex	6A	Iceland	Kópavogur	carriage	nasopharynx	2011	unknown	4.6	unknown	unknown	unknown	unknown	VICE	this publication	pre
112975	ERR540349	VICE1257b	65	460	6A	Quellung/latex	6A	Iceland	unknown	carriage	nasopharynx	2011	unknown	4.2	unknown	unknown	unknown	unknown	VICE	this publication	pre
112983	ERR540383	VICE1294	2221	490	6A	Quellung/latex	6A	Iceland	Reykjavík	carriage	nasopharynx	2011	unknown	4.6	unknown	unknown	unknown	unknown	VICE	this publication	pre
112984	ERR540393	VICE1308	2340	460	6A	Quellung/latex	6A	Iceland	Kópavogur	carriage	nasopharynx	2012	unknown	2.9	unknown	unknown	unknown	unknown	VICE	this publication	post
113066	ERR690936	VICE1315	2221	490	6A	Quellung/latex	6A	Iceland	Hafnarfjörður	carriage	nasopharynx	2012	unknown	3	unknown	unknown	unknown	unknown	VICE	this publication	post
112988	ERR540407	VICE1325	460	460	6A	Quellung/latex	6A	Iceland	Hafnarfjörður	carriage	nasopharynx	2012	unknown	3.4	unknown	unknown	unknown	unknown	VICE	this publication	post
112989	ERR540408	VICE1326	460	460	6A	Quellung/latex	6A	Iceland	Hafnarfjörður	carriage	nasopharynx	2012	unknown	2.7	unknown	unknown	unknown	unknown	VICE	this publication	post
112990	ERR540409	VICE1327	460	460	6A	Quellung/latex	6A	Iceland	Hafnarfjörður	carriage	nasopharynx	2012	unknown	2.5	unknown	unknown	unknown	unknown	VICE	this publication	post
102289	ERR540419	VICE1340	176	176	6A	Quellung/latex	6A	Iceland	Hafnarfjörður	carriage	nasopharynx	2012	unknown	1.9	unknown	unknown	unknown	unknown	VICE	this publication	post
112992	ERR540420	VICE1341	2221	490	6A	Quellung/latex	6A	Iceland	Hafnarfjörður	carriage	nasopharynx	2012	unknown	1.8	unknown	unknown	unknown	unknown	VICE	this publication	post
112993	ERR540425	VICE1345	460	460	6A	Quellung/latex	6A	Iceland	Hafnarfjörður	carriage	nasopharynx	2012	unknown	5.2	unknown	unknown	unknown	unknown	VICE	this publication	post
113068	ERR690940	VICE1349	460	460	6A	Quellung/latex	6A	Iceland	Hafnarfjörður	carriage	nasopharynx	2012	unknown	5.8	unknown	unknown	unknown	unknown	VICE	this publication	post
113069	ERR690941	VICE1350	460	460	6A	Quellung/latex	6A	Iceland	Hafnarfjörður	carriage	nasopharynx	2012	unknown	3.9	unknown	unknown	unknown	unknown	VICE	this publication	post
113036	ERR689457	VICE1369	2221	490	6A	Quellung/latex	6A	Iceland	Kópavogur	carriage	nasopharynx	2012	unknown	3.9	unknown	unknown	unknown	unknown	VICE	this publication	post
113037	ERR689464	VICE1377	2221	490	6A	Quellung/latex	6A	Iceland	Kópavogur	carriage	nasopharynx	2012	unknown	2.9	unknown	unknown	unknown	unknown	VICE	this publication	post
113041	ERR689484	VICE1404	2221	490	6A	Quellung/latex	6A	Iceland	Reykjavík	carriage	nasopharynx	2012	unknown	3.6	unknown	unknown	unknown	unknown	VICE	this publication	post
113044	ERR689492	VICE1413	2221	490	6A	Quellung/latex	6A	Iceland	Reykjavík	carriage	nasopharynx	2012	unknown	5.6	unknown	unknown	unknown	unknown	VICE	this publication	post
113048	ERR689509	VICE1430	65	460	6A	Quellung/latex	6A	Iceland	Reykjavík	carriage	nasopharynx	2012	unknown	5.7	unknown	unknown	unknown	unknown	VICE	this publication	post
113071	ERR697210	VICE1473	2221	490	6A	Quellung/latex	6A	Iceland	Hafnarfjörður	carriage	nasopharynx	2013	unknown	2.3	unknown	unknown	unknown	unknown	VICE	this publication	post
113072	ERR697212	VICE1476	1716	396	6A	Quellung/latex	6A	Iceland	Kópavogur	carriage	nasopharynx	2013	unknown	4.4	unknown	unknown	unknown	unknown	VICE	this publication	post
113073	ERR697226	VICE1490	1716	396	6A	Quellung/latex	6A	Iceland	Kópavogur	carriage	nasopharynx	2013	unknown	4	unknown	unknown	unknown	unknown	VICE	this publication	post
113074	ERR697232	VICE1497	2221	490	6A	Quellung/latex	6A	Iceland	Kópavogur	carriage	nasopharynx	2013	unknown	4.8	unknown	unknown	unknown	unknown	VICE	this publication	post
95401	ERR470177	VICE0397	176	176	6A	Quellung/latex	6B	Iceland	Reykjavík	disease	middle ear fluid	2010	unknown	2.2	unknown	unknown	unknown	unknown	VICE	this publication	pre
84493	ERR470195	VICE0415	176	176	6A	Quellung/latex	6B	Iceland	Grindavík	disease	middle ear fluid	2010	unknown	0.5	unknown	unknown	unknown	unknown	VICE	this publication	pre
84508	ERR470231	VICE0454	639	171	6A	Quellung/latex	6B	Iceland	Reykjavík	disease	middle ear fluid	2010	unknown	2.2	unknown	unknown	unknown	unknown	VICE	this publication	pre
113064	ERR690911	VICE1147	138	138	6A	Quellung/latex	6B	Iceland	Reykjavík	carriage	nasopharynx	2010	unknown	5.1	unknown	unknown	unknown	unknown	VICE	this publication	pre
112985	ERR540397	VICE1314	176	176	6A	Quellung/latex	6B	Iceland	Hafnarfjörður	carriage	nasopharynx	2012	unknown	4.1	unknown	unknown	unknown	unknown	VICE	this publication	post
112987	ERR540401	VICE1319	176	176	6A	Quellung/latex	6B	Iceland	Hafnarfjörður	carriage	nasopharynx	2012	unknown	5.2	unknown	unknown	unknown	unknown	VICE	this publication	post
112991	ERR540414	VICE1332	138	138	6A	Quellung/latex	6B	Iceland	Hafnarfjörður	carriage	nasopharynx	2012	unknown	3.4	unknown	unknown	unknown	unknown	VICE	this publication	post
113070	ERR690950	VICE1363	176	176	6A	Quellung/latex	6B	Iceland	Kópavogur	carriage	nasopharynx	2012	unknown	2.1	unknown	unknown	unknown	unknown	VICE	this publication	post
113032	ERR689452	VICE1364	176	176	6A	Quellung/latex	6B	Iceland	Kópavogur	carriage	nasopharynx	2012	unknown	3.4	unknown	unknown	unknown	unknown	VICE	this publication	post
113034	ERR689454	VICE1365	176	176	6A	Quellung/latex	6B	Iceland	Kópavogur	carriage	nasopharynx	2012	unknown	2.7	unknown	unknown	unknown	unknown	VICE	this publication	post
113035	ERR689456	VICE1368	176	176	6A	Quellung/latex	6B	Iceland	Kópavogur	carriage	nasopharynx	2012	unknown	3	unknown	unknown	unknown	unknown	VICE	this publication	post
113039	ERR689468	VICE1381	138	138	6A	Quellung/latex	6B	Iceland	Kópavogur	carriage	nasopharynx	2012	unknown	3.9	unknown	unknown	unknown	unknown	VICE	this publication	post
113042	ERR689490	VICE1410	138	138	6A	Quellung/latex	6B	Iceland	Reykjavík	carriage	nasopharynx	2012	unknown	2.5	unknown	unknown	unknown	unknown	VICE	this publication	post
113043	ERR689491	VICE1412	138	138	6A	Quellung/latex	6B	Iceland	Reykjavík	carriage	nasopharynx	2012	unknown	3	unknown	unknown	unknown	unknown	VICE	this publication	post
113045	ERR689493	VICE1414	138	138	6A	Quellung/latex	6B	Iceland	Reykjavík	carriage	nasopharynx	2012	unknown	5.5	unknown	unknown	unknown	unknown	VICE	this publication	post
113046	ERR689501	VICE1423	176	176	6A	Quellung/latex	6B	Iceland	Reykjavík	carriage	nasopharynx	2012	unknown	3.5	unknown	unknown	unknown	unknown	VICE	this publication	post
113047	ERR689508	VICE1429	138	138	6A	Quellung/latex	6B	Iceland	Reykjavík	carriage	nasopharynx	2012	unknown	4.5	unknown	unknown	unknown	unknown	VICE	this publication	post
113049	ERR689517	VICE1437	138	138	6A	Quellung/latex	6B	Iceland	Hafnarfjörður	carriage	nasopharynx	2013	unknown	2.4	unknown	unknown	unknown	unknown	VICE	this publication	post
113084	ERR697299	VICE1567	1379	1379	6A	Quellung/latex	6C	Iceland	Reykjavík	carriage	nasopharynx	2013	unknown	3.9	unknown	unknown	unknown	unknown	VICE	this publication	post
112959	ERR470308	VICE0827	90	90	6A	Quellung/latex	6E	Iceland	Garði	disease	lung aspirate	2010	unknown	68	unknown	unknown	unknown	unknown	VICE	this publication	pre
83101	ERR470295	VICE0629	90	90	6A/B	Quellung/latex	6E	Iceland	Garði	disease	pleural fluid	2010	unknown	69	unknown	unknown	unknown	unknown	VICE	this publication	pre
112968	ERR470474	VICE0989	2221	490	6B	Quellung/latex	6A	Iceland	Hafnarfjörður	carriage	nasopharynx	2009	unknown	5.1	unknown	unknown	unknown	unknown	VICE	this publication	pre
113061	ERR690903	VICE1055	2221	490	6B	Quellung/latex	6A	Iceland	Hafnarfjörður	carriage	nasopharynx	2010	unknown	2.7	unknown	unknown	unknown	unknown	VICE	this publication	pre
113063	ERR690905	VICE1058	2221	490	6B	Quellung/latex	6A	Iceland	Hafnarfjörður	carriage	nasopharynx	2010	unknown	4.8	unknown	unknown	unknown	unknown	VICE	this publication	pre
113003	ERR540579	VICE1064	3981	15	6B	Quellung/latex	6A	Iceland	Hafnarfjörður	carriage	nasopharynx	2010	unknown	5.3	unknown	unknown	unknown	unknown	VICE	this publication	pre
113004	ERR540586	VICE1074	3981	15	6B	Quellung/latex	6A	Iceland	Hafnarfjörður	carriage	nasopharynx	2010	unknown	3.8	unknown	unknown	unknown	unknown	VICE	this publication	pre
113038	ERR689467	VICE1380	65	460	6B	Quellung/latex	6A	Iceland	Kópavogur	carriage	nasopharynx	2012	unknown	2.9	unknown	unknown	unknown	unknown	VICE	this publication	post
113040	ERR689470	VICE1383	65	460	6B	Quellung/latex	6A	Iceland	Kópavogur	carriage	nasopharynx	2012	unknown	5.4	unknown	unknown	unknown	unknown	VICE	this publication	post
112945	ERR388853	VICE0140	176	176	6B	Quellung/latex	6B	Iceland	Hafnarfirði	disease	blood	2009	unknown	60.3	unknown	unknown	unknown	unknown	VICE	this publication	pre
112942	ERR388809	VICE0147	176	176	6B	Quellung/latex	6B	Iceland	Reykjavík	disease	blood	2009	unknown	1.9	unknown	unknown	unknown	unknown	VICE	this publication	pre
112943	ERR388810	VICE0148	176	176	6B	Quellung/latex	6B	Iceland	unknown	disease	blood	2009	unknown	0.2	unknown	unknown	unknown	unknown	VICE	this publication	pre
112994	ERR540451	VICE0268	138	138	6B	Quellung/latex	6B	Iceland	Garðabæ	disease	blood	2013	unknown	78.3	unknown	unknown	unknown	unknown	VICE	this publication	post
95413	ERR449761	VICE0326	176	176	6B	Quellung/latex	6B	Iceland	Kópavogi	disease	middle ear fluid	2009	unknown	1.4	unknown	unknown	unknown	unknown	VICE	this publication	pre
95299	ERR449789	VICE0360	138	138	6B	Quellung/latex	6B	Iceland	Reykjavík	disease	middle ear fluid	2009	unknown	1.3	unknown	unknown	unknown	unknown	VICE	this publication	pre
95377	ERR449836	VICE0658	176	176	6B	Quellung/latex	6B	Iceland	Reykjavík	disease	sputum	2009	unknown	79	unknown	unknown	unknown	unknown	VICE	this publication	pre
96632	ERR470357	VICE0697	138	138	6B	Quellung/latex	6B	Iceland	Reykjavík	disease	sputum	2010	unknown	80	unknown	unknown	unknown	unknown	VICE	this publication	pre
111771	ERR470313	VICE0849	176	176	6B	Quellung/latex	6B	Iceland	Reykjavík	carriage	nasopharynx	2009	unknown	2.9	unknown	unknown	unknown	unknown	VICE	this publication	pre
112961	ERR470318	VICE0859	176	176	6B	Quellung/latex	6B	Iceland	Reykjavík	carriage	nasopharynx	2009	unknown	4.5	unknown	unknown	unknown	unknown	VICE	this publication	pre
112962	ERR470319	VICE0860	176	176	6B	Quellung/latex	6B	Iceland	Reykjavík	carriage	nasopharynx	2009	unknown	4.4	unknown	unknown	unknown	unknown	VICE	this publication	pre
112997	ERR540514	VICE0887	176	176	6B	Quellung/latex	6B	Iceland	Reykjavík	carriage	nasopharynx	2009	unknown	3.5	unknown	unknown	unknown	unknown	VICE	this publication	pre
83114	ERR470339	VICE0892	176	176	6B	Quellung/latex	6B	Iceland	Reykjavík	carriage	nasopharynx	2009	unknown	5.8	unknown	unknown	unknown	unknown	VICE	this publication	pre
111782	ERR470346	VICE0901	176	176	6B	Quellung/latex	6B	Iceland	Kópavogur	carriage	nasopharynx	2009	unknown	1.8	unknown	unknown	unknown	unknown	VICE	this publication	pre
113058	ERR690886	VICE0926	176	176	6B	Quellung/latex	6B	Iceland	Kópavogur	carriage	nasopharynx	2009	unknown	3.8	unknown	unknown	unknown	unknown	VICE	this publication	pre
112998	ERR540525	VICE0930b	176	176	6B	Quellung/latex	6B	Iceland	unknown	carriage	nasopharynx	2009	unknown	2.5	unknown	unknown	unknown	unknown	VICE	this publication	pre
112953	ERR470159	VICE0932	176	176	6B	Quellung/latex	6B	Iceland	Kópavogur	carriage	nasopharynx	2009	unknown	5.4	unknown	unknown	unknown	unknown	VICE	this publication	pre
85522	ERR470163	VICE0940	138	138	6B	Quellung/latex	6B	Iceland	Hafnarfjörður	carriage	nasopharynx	2009	unknown	4.8	unknown	unknown	unknown	unknown	VICE	this publication	pre
99030	ERR470449	VICE0941	176	176	6B	Quellung/latex	6B	Iceland	Hafnarfjörður	carriage	nasopharynx	2009	unknown	5	unknown	unknown	unknown	unknown	VICE	this publication	pre
99032	ERR470451	VICE0943	176	176	6B	Quellung/latex	6B	Iceland	Hafnarfjörður	carriage	nasopharynx	2009	unknown	4.5	unknown	unknown	unknown	unknown	VICE	this publication	pre
112964	ERR470454	VICE0952	176	176	6B	Quellung/latex	6B	Iceland	Hafnarfjörður	carriage	nasopharynx	2009	unknown	3.2	unknown	unknown	unknown	unknown	VICE	this publication	pre
112965	ERR470457	VICE0957	138	138	6B	Quellung/latex	6B	Iceland	Hafnarfjörður	carriage	nasopharynx	2009	unknown	2.1	unknown	unknown	unknown	unknown	VICE	this publication	pre
99205	ERR470462	VICE0966	138	138	6B	Quellung/latex	6B	Iceland	Hafnarfjörður	carriage	nasopharynx	2009	unknown	2.6	unknown	unknown	unknown	unknown	VICE	this publication	pre
112966	ERR470465	VICE0974	176	176	6B	Quellung/latex	6B	Iceland	Kópavogur	carriage	nasopharynx	2009	unknown	4.6	unknown	unknown	unknown	unknown	VICE	this publication	pre
112967	ERR470471	VICE0985	176	176	6B	Quellung/latex	6B	Iceland	Hafnarfjörður	carriage	nasopharynx	2009	unknown	4.2	unknown	unknown	unknown	unknown	VICE	this publication	pre
99042	ERR470477	VICE0993	176	176	6B	Quellung/latex	6B	Iceland	Hafnarfjörður	carriage	nasopharynx	2009	unknown	2.2	unknown	unknown	unknown	unknown	VICE	this publication	pre
99045	ERR470480	VICE0996	138	138	6B	Quellung/latex	6B	Iceland	Hafnarfjörður	carriage	nasopharynx	2009	unknown	2.5	unknown	unknown	unknown	unknown	VICE	this publication	pre
113000	ERR540543	VICE0998	SLV176	176	6B	Quellung/latex	6B	Iceland	Hafnarfjörður	carriage	nasopharynx	2009	unknown	3.3	unknown	unknown	unknown	unknown	VICE	this publication	pre
97691	ERR470481	VICE0999	138	138	6B	Quellung/latex	6B	Iceland	Hafnarfjörður	carriage	nasopharynx	2009	unknown	4.3	unknown	unknown	unknown	unknown	VICE	this publication	pre
99046	ERR470482	VICE1001	176	176	6B	Quellung/latex	6B	Iceland	Reykjavík	carriage	nasopharynx	2009	unknown	2.9	unknown	unknown	unknown	unknown	VICE	this publication	pre
112969	ERR470483	VICE1002	176	176	6B	Quellung/latex	6B	Iceland	Reykjavík	carriage	nasopharynx	2009	unknown	3	unknown	unknown	unknown	unknown	VICE	this publication	pre
99050	ERR470490	VICE1012	SLV176	176	6B	Quellung/latex	6B	Iceland	Hafnarfjörður	carriage	nasopharynx	2009	unknown	2.3	unknown	unknown	unknown	unknown	VICE	this publication	pre
113002	ERR540567	VICE1044	138	138	6B	Quellung/latex	6B	Iceland	Hafnarfjörður	carriage	nasopharynx	2010	unknown	4.4	unknown	unknown	unknown	unknown	VICE	this publication	pre
113062	ERR690904	VICE1057	176	176	6B	Quellung/latex	6B	Iceland	Hafnarfjörður	carriage	nasopharynx	2010	unknown	3.8	unknown	unknown	unknown	unknown	VICE	this publication	pre
113006	ERR540602	VICE1097	176	176	6B	Quellung/latex	6B	Iceland	Kópavogur	carriage	nasopharynx	2010	unknown	3.8	unknown	unknown	unknown	unknown	VICE	this publication	pre
113007	ERR540603	VICE1099	176	176	6B	Quellung/latex	6B	Iceland	Kópavogur	carriage	nasopharynx	2010	unknown	5.9	unknown	unknown	unknown	unknown	VICE	this publication	pre
113008	ERR540605	VICE1102	176	176	6B	Quellung/latex	6B	Iceland	Kópavogur	carriage	nasopharynx	2010	unknown	2.1	unknown	unknown	unknown	unknown	VICE	this publication	pre
113009	ERR540606	VICE1103	176	176	6B	Quellung/latex	6B	Iceland	Kópavogur	carriage	nasopharynx	2010	unknown	2.1	unknown	unknown	unknown	unknown	VICE	this publication	pre
113010	ERR540607	VICE1104	176	176	6B	Quellung/latex	6B	Iceland	Kópavogur	carriage	nasopharynx	2010	unknown	2.7	unknown	unknown	unknown	unknown	VICE	this publication	pre
113011	ERR540608	VICE1106	176	176	6B	Quellung/latex	6B	Iceland	Kópavogur	carriage	nasopharynx	2010	unknown	5.3	unknown	unknown	unknown	unknown	VICE	this publication	pre
113012	ERR540611	VICE1109	176	176	6B	Quellung/latex	6B	Iceland	Kópavogur	carriage	nasopharynx	2010	unknown	1.6	unknown	unknown	unknown	unknown	VICE	this publication	pre
113013	ERR540613	VICE1112	176	176	6B	Quellung/latex	6B	Iceland	Kópavogur	carriage	nasopharynx	2010	unknown	2	unknown	unknown	unknown	unknown	VICE	this publication	pre
113016	ERR540628	VICE1127	138	138	6B	Quellung/latex	6B	Iceland	Kópavogur	carriage	nasopharynx	2010	unknown	4.5	unknown	unknown	unknown	unknown	VICE	this publication	pre
102292	ERR540635	VICE1133	138	138	6B	Quellung/latex	6B	Iceland	Kópavogur	carriage	nasopharynx	2010	unknown	5.1	unknown	unknown	unknown	unknown	VICE	this publication	pre
113019	ERR540657	VICE1157	176	176	6B	Quellung/latex	6B	Iceland	Reykjavík	carriage	nasopharynx	2010	unknown	4.3	unknown	unknown	unknown	unknown	VICE	this publication	pre
113022	ERR540664	VICE1165	176	176	6B	Quellung/latex	6B	Iceland	Reykjavík	carriage	nasopharynx	2010	unknown	2.7	unknown	unknown	unknown	unknown	VICE	this publication	pre
113023	ERR540666	VICE1167	176	176	6B	Quellung/latex	6B	Iceland	Reykjavík	carriage	nasopharynx	2010	unknown	2.9	unknown	unknown	unknown	unknown	VICE	this publication	pre
113025	ERR540672	VICE1176	176	176	6B	Quellung/latex	6B	Iceland	Reykjavík	carriage	nasopharynx	2010	unknown	3.7	unknown	unknown	unknown	unknown	VICE	this publication	pre
112974	ERR540345	VICE1253	138	138	6B	Quellung/latex	6B	Iceland	Kópavogur	carriage	nasopharynx	2011	unknown	3	unknown	unknown	unknown	unknown	VICE	this publication	pre
112976	ERR540351	VICE1259	176	176	6B	Quellung/latex	6B	Iceland	Kópavogur	carriage	nasopharynx	2011	unknown	1.6	unknown	unknown	unknown	unknown	VICE	this publication	pre
112977	ERR540352	VICE1260	176	176	6B	Quellung/latex	6B	Iceland	Kópavogur	carriage	nasopharynx	2011	unknown	1.9	unknown	unknown	unknown	unknown	VICE	this publication	pre
112979	ERR540362	VICE1270	176	176	6B	Quellung/latex	6B	Iceland	Reykjavík	carriage	nasopharynx	2011	unknown	2.9	unknown	unknown	unknown	unknown	VICE	this publication	pre
112980	ERR540364	VICE1271	176	176	6B	Quellung/latex	6B	Iceland	Reykjavík	carriage	nasopharynx	2011	unknown	2.2	unknown	unknown	unknown	unknown	VICE	this publication	pre
112981	ERR540366	VICE1274	138	138	6B	Quellung/latex	6B	Iceland	Reykjavík	carriage	nasopharynx	2011	unknown	2.8	unknown	unknown	unknown	unknown	VICE	this publication	pre
112982	ERR540371	VICE1279	176	176	6B	Quellung/latex	6B	Iceland	Reykjavík	carriage	nasopharynx	2011	unknown	3.3	unknown	unknown	unknown	unknown	VICE	this publication	pre
113051	ERR689532	VICE1456	138	138	6B	Quellung/latex	6B	Iceland	Hafnarfjörður	carriage	nasopharynx	2013	unknown	3.3	unknown	unknown	unknown	unknown	VICE	this publication	post
113055	ERR689542	VICE1468	639	171	6B	Quellung/latex	6B	Iceland	Hafnarfjörður	carriage	nasopharynx	2013	unknown	4.1	unknown	unknown	unknown	unknown	VICE	this publication	post
85376	ERR449730	VICE0288	90	90	6B	Quellung/latex	6E	Iceland	Kópavogi	disease	middle ear fluid	2009	unknown	2.3	unknown	unknown	unknown	unknown	VICE	this publication	pre
95440	ERR449734	VICE0293	90	90	6B	Quellung/latex	6E	Iceland	Reykjavík	disease	middle ear fluid	2009	unknown	1.4	unknown	unknown	unknown	unknown	VICE	this publication	pre
95442	ERR449736	VICE0295	315	315	6B	Quellung/latex	6E	Iceland	Sandgerði	disease	middle ear fluid	2009	unknown	2.6	unknown	unknown	unknown	unknown	VICE	this publication	pre
95444	ERR449753	VICE0317	90	90	6B	Quellung/latex	6E	Iceland	Reykjavík	disease	middle ear fluid	2009	unknown	1.9	unknown	unknown	unknown	unknown	VICE	this publication	pre
83084	ERR470224	VICE0447	90	90	6B	Quellung/latex	6E	Iceland	Kópavogi	disease	middle ear fluid	2010	unknown	1.1	unknown	unknown	unknown	unknown	VICE	this publication	pre
84530	ERR470278	VICE0509	90	90	6B	Quellung/latex	6E	Iceland	Reykjavík	disease	middle ear fluid	2011	unknown	1.3	unknown	unknown	unknown	unknown	VICE	this publication	pre
95439	ERR460434	VICE0531	135	135	6B	Quellung/latex	6E	Iceland	Hafnarfirði	disease	middle ear fluid	2011	unknown	1.1	unknown	unknown	unknown	unknown	VICE	this publication	pre
95441	ERR449815	VICE0634	90	90	6B	Quellung/latex	6E	Iceland	Reykjavík	disease	sputum	2009	unknown	87	unknown	unknown	unknown	unknown	VICE	this publication	pre
84312	ERR449844	VICE0668	90	90	6B	Quellung/latex	6E	Iceland	Reykjavík	disease	sputum	2009	unknown	68	unknown	unknown	unknown	unknown	VICE	this publication	pre
95416	ERR470419	VICE0798	90	90	6B	Quellung/latex	6E	Iceland	Reykjavík	disease	sputum	2012	unknown	63	unknown	unknown	unknown	unknown	VICE	this publication	post
83108	ERR470316	VICE0856	315	315	6B	Quellung/latex	6E	Iceland	Reykjavík	carriage	nasopharynx	2009	unknown	3.3	unknown	unknown	unknown	unknown	VICE	this publication	pre
83112	ERR470331	VICE0880	90	90	6B	Quellung/latex	6E	Iceland	Reykjavík	carriage	nasopharynx	2009	unknown	5.3	unknown	unknown	unknown	unknown	VICE	this publication	pre
99047	ERR470484	VICE1004	90	90	6B	Quellung/latex	6E	Iceland	Reykjavík	carriage	nasopharynx	2009	unknown	3.1	unknown	unknown	unknown	unknown	VICE	this publication	pre
113001	ERR540558	VICE1034	90	90	6B	Quellung/latex	6E	Iceland	Hafnarfjörður	carriage	nasopharynx	2010	unknown	2	unknown	unknown	unknown	unknown	VICE	this publication	pre
112947	ERR388895	VICE0212	386	315	6C	Quellung/latex	6C	Iceland	Reykjavík	disease	blood	2011	unknown	82.3	unknown	unknown	unknown	unknown	VICE	this publication	pre
96637	ERR470376	VICE0724	386	315	6C	Quellung/latex	6C	Iceland	Álftanes	disease	sputum	2010	unknown	76	unknown	unknown	unknown	unknown	VICE	this publication	pre
112960	ERR470310	VICE0846	1379	1379	6C	Quellung/latex	6C	Iceland	Reykjavík	disease	blood	2014	unknown	70	unknown	unknown	unknown	unknown	VICE	this publication	post
112963	ERR470351	VICE0907	386	315	6C	Quellung/latex	6C	Iceland	Kópavogur	carriage	nasopharynx	2009	unknown	5.8	unknown	unknown	unknown	unknown	VICE	this publication	pre
113057	ERR690883	VICE0918	386	315	6C	Quellung/latex	6C	Iceland	Kópavogur	carriage	nasopharynx	2009	unknown	2.1	unknown	unknown	unknown	unknown	VICE	this publication	pre
113020	ERR540660	VICE1160	1692	395	6C	Quellung/latex	6C	Iceland	Reykjavík	carriage	nasopharynx	2010	unknown	4.4	unknown	unknown	unknown	unknown	VICE	this publication	pre
112978	ERR540361	VICE1269	1692	395	6C	Quellung/latex	6C	Iceland	Reykjavík	carriage	nasopharynx	2011	unknown	2.8	unknown	unknown	unknown	unknown	VICE	this publication	pre
113052	ERR689537	VICE1463	1692	395	6C	Quellung/latex	6C	Iceland	Kópavogur	carriage	nasopharynx	2013	unknown	3.8	unknown	unknown	unknown	unknown	VICE	this publication	post
113053	ERR689538	VICE1464	1692	395	6C	Quellung/latex	6C	Iceland	Kópavogur	carriage	nasopharynx	2013	unknown	5.4	unknown	unknown	unknown	unknown	VICE	this publication	post
113017	ERR540646	VICE1145	2221	490	pool D	Quellung/latex	6A	Iceland	Reykjavík	carriage	nasopharynx	2010	unknown	3.4	unknown	unknown	unknown	unknown	VICE	this publication	pre
113078	ERR697269	VICE1537	138	138	Pool E	Quellung/latex	6B	Iceland	Kópavogur	carriage	nasopharynx	2013	unknown	4.6	unknown	unknown	unknown	unknown	VICE	this publication	post
113085	ERR697301	VICE1569	1379	1379	Pool G	Quellung/latex	6C	Iceland	Reykjavík	carriage	nasopharynx	2013	unknown	2.6	unknown	unknown	unknown	unknown	VICE	this publication	post
